# Supplementary material for: Differential Transcriptional Responses in Two Old World Bemisia tabaci Cryptic Species Post Acquisition of Old and New World Begomoviruses
Source: Cells. 2022 Jun 29;11(13):2060. doi: 10.3390/cells11132060 (PMC9265393; doi:10.3390/cells11132060)
Supplement: Supplementary file 1 [file cells-11-02060-s001.zip]

Archive with 5 entries (5 files):
- Figure S1-3.pptx
- Table S1 Endpoint PCR and qPCR primers used in this study.xlsx
- Table S2 Pearson's correlation coefficients for multiple biological replicates.xlsx
- Table S3 RT-qPCR concordant validation for selected differentially expressed genes from RNA-Seq data.xlsx
- Table S4 KEGG annotations and pathway analysis for differential expressed genes in viruliferous versus non-viruliferous whiteflies.xlsx
