# Supplementary material for: Differential Transcriptional Responses in Two Old World Bemisia tabaci Cryptic Species Post Acquisition of Old and New World Begomoviruses
Source: Cells. 2022 Jun 29;11(13):2060. doi: 10.3390/cells11132060 (PMC9265393; doi:10.3390/cells11132060)
Supplement: Supplementary file 1 [file cells-11-02060-s001.zip › Table S1 Endpoint PCR and qPCR primers used in this study.xlsx]

## Sheet: Sheet1
Supplementary Table S1: CuLCrV SiGMV & TYLCV Confirmation primers and qPCR validation primers used in the study
Purpose	Annotation	Primer	Sequence 5'-->3'	Fragment size (bp)	Annealing temperature(°C)	Reference Gene ID	Reference publication
Detection	CuLCrV AC3, AC2 & AC1	3FAC3	F-TTTATATCATGATTTTCGAGTACA	525	54		Guatam et al. 2020
		5RAC1	R-AAAATGAAAGCCTAAGAGAGTGGA
	SiGMV coat protein	SiGMVF	F-TTCTCCTCGTGCAGGTAGTG	574	60		Guatam et al. 2021
		SiGMVR	R-ACTTGCCAGCCTCTTGATGA
	TYLCV C2 ORF	C2-1159	F-CATGATCCACTGCTCTGATTACA	694	60		Legarrea et al. 2015
		C2-1853	R-TCATTGATGACCTAGCAAAG
qPCR	β-Actin	β-actin F	F-TCTTCCAGCCATCCTTCTTG	154	60	AF071908	Sinisterra et al. 2005
		β-actin R	R-CGGTGATTTCCTTCTGCATT
	Unknown protein	Bta00216-F	F-CTAAGAACGACTCGTCAGAGCA	108	60	Bta00216	This study
		Bta00216-R	R-CGATTTCCTCGTAGGTGTTTTC
	L-xylulose reductase	Bta00803-F	F-CACGAGGACCACACGATTTA	106	60	Bta00803	This study
		Bta00803-R	R-CAGTTGGTCCGGATGTTGTA
	TBC1 domain family member 19	Bta01396-F	F-CGACTTCTGCAGCGATATGA	102	58	Bta01396	This study
		Bta01396-R	R-ACTGAATCCTCGCATCAACC
	Carboxylesterase	Bta02346-F	F-CACTGGCATTCCATATGCTG	106	58	Bta02346	This study
		Bta02346-R	R-AGGTGCGCTTCTAGTTGCAT
	Cuticle protein 7	Bta02583-F	F-CAGGCTCACTCTGCAGTTCA	113	60	Bta02583	This study
		Bta02583-R	R-TATCCCAAGCTGTCGGCTA
	Heat shock protein 70	Bta02903-F	F-TACTCGTGCGTTGGAGTGTG	107	60	Bta02903	This study
		Bta02903-R	R-AGTCGCTCGGTGTCTGAGAA
	Heat shock protein 70	Bta03000-F	F-GTGGCGTCATGACCAAAATAGT	100	58	Bta03000	This study
		Bta03000-R	R-ATGGTGACAGCTGGTTGGTTAT
	Unknown protein	Bta03034-F	F-TTCCAGTCAAGTTCCTATTAGCC	120	60	Bta03034	This study
		Bta03034-R	R-GGGATGGTTCTGAAAGTCTTGA
	Alpha-crystallin B chain-like	Bta03915-F	F-AAGAGCTGAACCGACCAACC	102	60	Bta03915	This study
		Bta03915-R	R-TCAGGTAGTAAGGGCGCAGA
	Unknown protein	Bta04584-F	F-GGAGCTGTTTGTTTTGTCCAGT	115	58	Bta04584	This study
		Bta04584-R	R-ACGGTCATCACACTGAATCTTG
	Alpha-crystallin B chain-like	Bta05512-F	F-CCAACTCTTTCAACAAGCACAAG	115	60	Bta05512	This study
		Bta05512-R	R-ACTCTCCCGAAATGTAATCTCCA
	Unknown protein	Bta05761-F	F-CCCTCCTCAAGACGTTCCTT	104	58	Bta05761	This study
		Bta05761-R	R-GCTCTGTCTTGTCACCGTCA
	Cathepsin F-like protease	Bta05911-F	F-ACCTGTGTTGGGGTTGAGAG	111	60	Bta05911	This study
		Bta05911-R	R-GCCTCCATTACACCCAGAAG
	Ribosomal protein L19	Bta06159-F	F-ATTCTGTGGATGACAAGGCAAC	104	58	Bta06159	This study
		Bta06159-R	R-GCCTTCATGTAAAGCGAGTGAT
	Pol protein	Bta06909-F	F-CCGAACCTTTCGAACACCT	102	60	Bta06909	This study
		Bta06909-R	R-GGGGAATAGCGATGCCATA
	Serine protease 7, isoform A	Bta06936-F	F-ACTGTGGGGCAACTCTCATC	100	60	Bta06936	This study
		Bta06936-R	R-TGGTCCTTGATCCGGACTAC
	Endocuticle structural glycoprotein SgAbd-1	Bta06952-F	F-TTCAACCTCCGCTACGAGAC	103	60	Bta06952	This study
		Bta06952-R	R-AACTTCCGGTCTTCCTCACC
	ACYPI009429 protein	Bta07301-F	F-AAGAGCTGAACCGACCAACC	110	60	Bta07301	This study
		Bta07301-R	R-TGATGGGCTTGGCAGAGTAG
	Unknown protein	Bta07524-F	F-TGATGCAAATCAGAGCTTCAGTA	120	58	Bta07524	This study
		Bta07524-R	R-TCAGCTGAGTAGATGCTTCAAAA
	Unknown protein	Bta07684-F	F-AAACCCGCTGTCACCTACAC	100	60	Bta07684	This study
		Bta07684-R	R-TCTGGCTGTATCCGGTCACT
	Small ubiquitin-related modifier	Bta07686-F	F-TCAGACCAAAATGACGAAAGAAAAC	112	60	Bta07686	This study
		Bta07686-R	R-TCATTTTTCCAAGAGGCGTAGTATC
	Unknown protein	Bta07687-F	F-AGATCGCTCTTGCCCTCTTC	111	60	Bta07687	This study
		Bta07687-R	R-AGGGTGCTGCATACCCGTAA
	Cuticle protein 19	Bta07720-F	F-GACTACTACGCTCACCCGAAAT	120	58	Bta07720	This study
		Bta07720-R	R-CAGGGAGTATTCACCCTTGACT
	DnaJ-like protein subfamily C member 28	Bta07810-F	F-ACAGTTTGCTGGGAGTCAAAGA	112	58	Bta07810	This study
		Bta07810-R	R-TCTGTGCTCCTCTTTGGTGAAT
	Unknown protein	Bta08175-F	F-TCGACTTGCACTTAAGCAGATG	105	58	Bta08175	This study
		Bta08175-R	R-CGACATGTGGGTTAAATCCTTC
	Carboxypeptidase	Bta08373-F	F-AAGCCTGAAAGTAGTGGCAGAG	100	58	Bta08373	This study
		Bta08373-R	R-GTCACCGACGAGTATCAGTTCA
	Cathepsin B	Bta09313-F	F-TATGCATACTCAAAGGTGAAGCA	110	58	Bta09313	This study
		Bta09313-R	R-TACCAATCTTCGACGCTTATCAT
	70 kDa heat shock protein	Bta09867-F	F-GACGTTTCCATCCTCACCAT	109	60	Bta09867	This study
		Bta09867-R	R-AATGGTTGACTAGGCGGTTG
	Sushi, von Willebrand factor type A, EGF and pentraxin domain-containing protein 1	Bta10056-F	F-AGATGCTTTCGTCGAGGTTC	107	60	Bta10056	This study
		Bta10056-R	R-CGACGTACGCATTAGTCCAA
	Cathepsin B	Bta10364-F	F-ATGCAACATTCAGAGACCACCT	112	58	Bta10364	This study
		Bta10364-R	R-ACACCGACTTGAACAACCTTCT
	Unknown protein	Bta11488-F	F-CGGCTATAGCAGCTGTGGA	101	62	Bta11488	This study
		Bta11488-R	R-CGAGGATGGTGAGGGTGAT
	Unknown protein	Bta11985-F	F-GTCTCCGCCTCTCCTCTG	104	60	Bta11985	This study
		Bta11985-R	R-GCGTAGGCGTGAGGGTAG
	Protein held out wings	Bta12318-F	F-CGTTTCCCAACGTCTTCATAC	101	58	Bta12318	This study
		Bta12318-R	R-CGAAAACAGACATGGAGAAGTC
	Histone H1	Bta12371-F	F-GTCTCCAGCCACACCATCTC	103	60	Bta12371	This study
		Bta12371-R	R-TGCAGCTGTAGTCGGATGAG
	Cytochrome P450	Bta12387-F	F-ATGCTGACAACCACGCTTTTAG	110	58	Bta12387	This study
		Bta12387-R	R-TATTCCTTTGGACCGGGTAACT
	Unknown protein	Bta13235-F	F-TAGCGAAGCAGTCATTCTGTCA	100	58	Bta13235	This study
		Bta13235-R	R-AGCTTCTTCGATTCCAGCTCAT
	Pyridoxal phosphate phosphatase PHOSPHO2	Bta13260-F	F-TCAGACAAAGGTGTATCGTTTGA	118	58	Bta13260	This study
		Bta13260-R	R-ATACATACCCTTCACGTGCAAAA
	Gag-like protein	Bta13882-F	F-ACAGGCGAACCTATCCAACC	103	60	Bta13882	This study
		Bta13882-R	R-GCTGATCCGGTTGATCTGAG
	Unknown protein	Bta13954-F	F-AGGAGGGGTATTTGGACGTT	108	58	Bta13954	This study
		Bta13954-R	R-TCTTCCCGCCTTTCTTATCC
	CG6583	Bta14506-F	F-CCCACACACCAGGAACTTTT	103	57	Bta14506	This study
		Bta14506-R	R-ACAGAGCCGCAACGTCTAAT
	Lysozyme c-1	Bta14509-F	F-CGAGAACGAGTCGCACTACA	110	60	Bta14509	This study
		Bta14509-R	R-CGGACTCGTTGCACCAGTAT
	70 kDa heat shock protein	Bta14532-F	F-AGGCAGGATCCAAACTATCAGA	111	58	Bta14532	This study
		Bta14532-R	R-GGTCGTATTCATCCTTTTCTGC
	Cathepsin B	Bta14750-F	F-GCTGGATCAAGACCACGATTAG	115	60	Bta14750	This study
		Bta14750-R	R-ATCTTCTTCCCCCAGATGTGTC
	Unknown protein	Bta15123-F	F-CAGAGCCAGTTCTCCGTGA	101	60	Bta15123	This study
		Bta15123-R	R-GTAGGGTTCCTTGACGACGA
