# Supplementary material for: Differential Transcriptional Responses in Two Old World Bemisia tabaci Cryptic Species Post Acquisition of Old and New World Begomoviruses
Source: Cells. 2022 Jun 29;11(13):2060. doi: 10.3390/cells11132060 (PMC9265393; doi:10.3390/cells11132060)
Supplement: Supplementary file 1 [file cells-11-02060-s001.zip › Table S2 Pearson's correlation coefficients for multiple biological replicates.xlsx]

## Sheet: MEAM1-CuLCrV
Table S2: Pearson's correction coefficients for multiple biological replicates
Sample	CuLCrV non-viruliferous wf rep 1	CuLCrV non-viruliferous wf rep 2	CuLCrV non-viruliferous wf rep 3	CuLCrV non-viruliferous wf rep 4	CuLCrV non-viruliferous wf rep 5	CuLCrV viruliferous wf rep 1	CuLCrV viruliferous wf rep 2	CuLCrV viruliferous wf rep 3	CuLCrV viruliferous wf rep 4	CuLCrV viruliferous wf rep 5
CuLCrV non-viruliferous wf rep 1	1	1	1	0.99	1	0.91	0.96	0.92	0.96	0.95
CuLCrV non-viruliferous wf rep 2	1	1	1	1	1	0.91	0.96	0.93	0.97	0.95
CuLCrV non-viruliferous wf rep 3	1	1	1	1	1	0.9	0.95	0.92	0.96	0.95
CuLCrV non-viruliferous wf rep 4	0.99	1	1	1	0.99	0.9	0.95	0.92	0.96	0.95
CuLCrV non-viruliferous wf rep 5	1	1	1	0.99	1	0.93	0.97	0.94	0.97	0.96
CuLCrV viruliferous wf rep 1	0.91	0.91	0.9	0.9	0.93	1	0.99	0.1	0.98	0.99
CuLCrV viruliferous wf rep 2	0.96	0.96	0.95	0.95	0.97	0.99	1	0.99	1	1
CuLCrV viruliferous wf rep 3	0.92	0.93	0.92	0.92	0.94	1	0.99	1	0.99	0.99
CuLCrV viruliferous wf rep 4	0.96	0.96	0.96	0.96	0.97	0.98	1	0.99	1	1
CuLCrV viruliferous wf rep 5	0.95	0.95	0.95	0.95	0.97	0.99	1	0.99	1	1

## Sheet: MEAM1-TYLCV
Supplementary Table S2: Pearson's correction coefficients for multiple biological replicates
Sample	TYLCV non-viruliferous wf rep 1	TYLCV non-viruliferous wf rep 2	TYLCV non-viruliferous wf rep 3	TYLCV non-viruliferous wf rep 4	TYLCV viruliferous wf rep 1	TYLCV viruliferous wf rep 2	TYLCV viruliferous wf rep 3	TYLCV viruliferous wf rep 4	TYLCV viruliferous wf rep 5
TYLCV non-viruliferous wf rep 1	1	0.98	0.98	0.99	0.97	0.96	0.98	0.97	0.96
TYLCV non-viruliferous wf rep 2	0.98	1	0.99	1	0.99	0.99	0.99	0.99	0.98
TYLCV non-viruliferous wf rep 3	0.98	0.99	1	0.99	0.99	0.99	0.99	0.99	0.98
TYLCV non-viruliferous wf rep 4	0.99	1	0.99	1	0.98	0.98	0.98	0.98	0.97
TYLCV viruliferous wf rep 1	0.97	0.99	0.99	0.98	1	1	0.099	1	0.99
TYLCV viruliferous wf rep 2	0.96	0.99	0.099	0.98	1	1	0.99	1	0.99
TYLCV viruliferous wf rep 3	0.98	0.99	0.99	0.98	0.99	0.99	1	0.99	0.99
TYLCV viruliferous wf rep 4	0.97	0.99	0.99	0.98	1	1	1	1	0.99
TYLCV viruliferous wf rep 5	0.96	0.98	0.98	0.97	0.99	0.99	0.99	0.99	1

## Sheet: MEAM1-SiGMV
Table S2: Pearson's correction coefficients for multiple biological replicates
Sample	SiGMV non-viruliferous wf rep 1	SiGMV non-viruliferous wf rep 2	SiGMV non-viruliferous wf rep 3	SiGMV viruliferous wf rep 1	SiGMV viruliferous wf rep 2	SiGMV viruliferous wf rep 3
SiGMV non-viruliferous wf rep 1	1	1	1	0.98	0.98	0.97
SiGMV non-viruliferous wf rep 2	1	1	1	0.98	0.99	0.97
SiGMV non-viruliferous wf rep 3	1	1	1	0.98	0.98	0.97
SiGMV viruliferous wf rep 1	0.98	0.98	0.98	1	0.99	1
SiGMV viruliferous wf rep 2	0.98	0.99	0.98	0.99	1	0.99
SiGMV viruliferous wf rep 3	0.97	0.97	0.97	1	0.99	1

## Sheet: MED-CuLCrV
Supplementary Table S2: Pearson's correction coefficients for multiple biological replicates
Sample	CuLCrV non-viruliferous wf rep 1	CuLCrV non-viruliferous wf rep 2	CuLCrV non-viruliferous wf rep 3	CuLCrV viruliferous wf rep 1	CuLCrV viruliferous wf rep 2	CuLCrV viruliferous wf rep 3	CuLCrV viruliferous wf rep 4	CuLCrV viruliferous wf rep 5
CuLCrV non-viruliferous wf rep 1	1	0.99	0.99	0.98	0.95	0.95	0.95	0.98
CuLCrV non-viruliferous wf rep 2	0.99	1	0.99	0.98	0.94	0.96	0.94	0.98
CuLCrV non-viruliferous wf rep 3	0.99	0.99	1	0.97	0.92	0.95	0.93	0.97
CuLCrV viruliferous wf rep 1	0.98	0.98	0.97	1	0.98	0.95	0.99	1
CuLCrV viruliferous wf rep 2	0.95	0.94	0.92	0.98	1	0.92	1	0.98
CuLCrV viruliferous wf rep 3	0.95	0.96	0.95	0.95	0.92	1	0.93	0.97
CuLCrV viruliferous wf rep 4	0.95	0.94	0.93	0.99	1	0.93	1	0.99
CuLCrV viruliferous wf rep 5	0.98	0.98	0.97	1	0.98	0.97	0.99	1

## Sheet: MED-TYLCV
Supplementary Table S2: Pearson's correction coefficients for multiple biological replicates
Sample	TYLCV non-viruliferous wf rep 1	TYLCV non-viruliferous wf rep 2	TYLCV non-viruliferous wf rep 3	TYLCV non-viruliferous wf rep 4	TYLCV non-viruliferous wf rep 5	TYLCV viruliferous wf rep 1	TYLCV viruliferous wf rep 2	TYLCV viruliferous wf rep 3	TYLCV viruliferous wf rep 4
TYLCV non-viruliferous wf rep 1	1	0.991677	0.99	0.99	0.99	0.91	0.91	0.91	0.92
TYLCV non-viruliferous wf rep 2	0.99	1	0.97	0.98	0.98	0.91	0.91	0.92	0.91
TYLCV non-viruliferous wf rep 3	0.99	0.97	1	1	0.99	0.91	0.91	0.9	0.91
TYLCV non-viruliferous wf rep 4	0.99	0.98	1	1	0.99	0.91	0.92	0.91	0.92
TYLCV non-viruliferous wf rep 5	0.99	0.98	0.99	0.99	1	0.89	0.9	0.89	0.9
TYLCV viruliferous wf rep 1	0.91	0.91	0.91	0.91	0.89	1	1	1	1
TYLCV viruliferous wf rep 2	0.91	0.91	0.91	0.92	0.9	1	1	1	1
TYLCV viruliferous wf rep 3	0.91	0.92	0.9	0.91	0.89	1	1	1	1
TYLCV viruliferous wf rep 4	0.92	0.91	0.91	0.92	0.9	1	1	1	1

## Sheet: MED-SiGMV
Table S2: Pearson's correction coefficients for multiple biological replicates
Sample	SiGMV non-viruliferous wf rep 1	SiGMV non-viruliferous wf rep 2	SiGMV non-viruliferous wf rep 3	SiGMV non-viruliferous wf rep 4	SiGMV non-viruliferous wf rep 5	SiGMV viruliferous wf rep 1	SiGMV viruliferous wf rep 2	SiGMV viruliferous wf rep 3	SiGMV viruliferous wf rep 4	SiGMV viruliferous wf rep 5
SiGMV non-viruliferous wf rep 1	1	1	1	0.99	1	0.99	0.99	0.99	1	0.99
SiGMV non-viruliferous wf rep 2	1	1	0.99	0.99	0.99	0.99	0.98	0.99	0.99	0.99
SiGMV non-viruliferous wf rep 3	1	0.99	1	0.99	1	0.99	0.99	0	0.99	1
SiGMV non-viruliferous wf rep 4	0.99	0.99	0.99	1	0.99	0.97	0.97	0.97	0.98	0.98
SiGMV non-viruliferous wf rep 5	1	0.99	1	0.99	1	0.99	0.99	0.99	0.99	1
SiGMV viruliferous wf rep 1	0.99	0.99	0.99	0.97	0.99	1	1	1	1	1
SiGMV viruliferous wf rep 2	0.99	0.98	0.99	0.97	0.99	1	1	0.99	0.99	1
SiGMV viruliferous wf rep 3	0.99	0.99	0.99	0.97	0.99	1	0.99	1	1	0.99
SiGMV viruliferous wf rep 4	1	0.99	0.99	0.98	0.99	1	0.99	1	1	1
SiGMV viruliferous wf rep 5	0.99	0.99	1	0.98	1	1	1	0.99	1	1
