# Supplementary material for: Differential Transcriptional Responses in Two Old World Bemisia tabaci Cryptic Species Post Acquisition of Old and New World Begomoviruses
Source: Cells. 2022 Jun 29;11(13):2060. doi: 10.3390/cells11132060 (PMC9265393; doi:10.3390/cells11132060)
Supplement: Supplementary file 1 [file cells-11-02060-s001.zip › Table S3 RT-qPCR concordant validation for selected differentially expressed genes from RNA-Seq data.xlsx]

## Sheet: Sheet1
Whitefly	Virus	Gene ID	Annotation	RNA-Seq concordant	qPCR concordant (actin normalizer)
MEAM1	CuLCrv	Bta05911	Cathepsin F-like protease	3.37	3.97
		Bta14750	Cathepsin B	2.84	7.06
		Bta02903	Heat shock protein 70	-5.9	-26.72
		Bta10364	Cathepsin B	3.67	7.8
		Bta12387	Cytochrome P450	3.5	5.5
		Bta07810	DnaJ-like protein subfamily C member 28	2.34	3.5
		Bta03000	Heat shock protein 70	-5.9	-28.9
		Bta14532	70 kDa heat shock protein	-2.2	-4.9
		Bta09867	70 kDa heat shock protein	-4.5	-7.46
	SiGMV	Bta12318	Protein held out wings	6.69	1.57
		Bta07524	Unknown protein	6.53	1.09
		Bta12371	Histone H1	6.42	1.48
		Bta05512	Biogenesis of lysosome-related organelles complex 1 subunit 2	4.66	-1.16
		Bta13260	Pyridoxal phosphate phosphatase PHOSPHO2	4.01	-1.1
		Bta09313	Cathepsin B	-2.34	-5.35
		Bta02346	Carboxylesterase	-2.59	-2.25
		Bta00803	L-xylulose reductase	-3.7	-5.7
		Bta00216	Unknown protein	-0.98	-1.14
		Bta03034	Unknown protein	6.68	1.03
	TYLCV	Bta03034	Unknown protein	4.29	2.4
		Bta12371	Histone H1	3.85	1.7
		Bta05512	Biogenesis of lysosome-related organelles complex 1 subunit 2	3.28	1.44
		Bta07686	Small ubiquitin-related modifier	3.17	2.36
		Bta13260	Pyridoxal phosphate phosphatase PHOSPHO2	2.83	1.75
		Bta07524	Unknown protein	3.44	1.94
		Bta04584	Unknown protein	2.62	1.47
		Bta08175	Unknown protein	2.51	1.66
		Bta01396	TBC1 domain family member 19	2.36	1.3
		Bta14506	CG6583	2.3	2.39
MED	CuLCrv	Bta02903	Heat shock protein 70	1.9	13.9
		Bta03915	Alpha-crystallin B chain-like	1.85	8.7
		Bta06936	Serine protease 7, isoform A	1.44	6.1
		Bta07684	Unknown protein	-3.5	-1.75
		Bta07301	ACYPI009429 protein	-3.8	-3.6
		Bta15123	Unknown protein	-4.1	-2.3
		Bta02583	Cuticle protein 7	-4.3	-7.2
		Bta07687	Unknown protein	-4.7	-3.1
		Bta14509	Lysozyme c-1	-5.1	3.5
		Bta07720	Cuticle protein 19	-5.6	-5.2
	SiGMV	Bta11488	Unknown protein	2.22	8.06
		Bta11985	Unknown protein	3.27	16.8
		Bta13954	Unknown protein	3.49	20.11
		Bta09867	70 kDa heat shock protein	-2.64	7.8
		Bta10056	Sushi, von Willebrand factor type A, EGF and pentraxin domain-containing protein 1	-2.57	-7.5
		Bta00803	L-xylulose reductase	-1.23	1.55
		Bta06909	Pol protein	-3.72	-4
	TYLCV	Bta06952	Endocuticle structural glycoprotein SgAbd-1	2.53	1.47
		Bta08373	Carboxypeptidase	2.51	1.02
		Bta13882	Gag-like protein	-3.39	1.31
		Bta06159	Ribosomal protein L19	-3.19	1.1
		Bta13235	Unknown protein	-3.17	-1.64
		Bta11488	Unknown protein	1.99	1.03
		Bta12371	Histone H1	-1.92	1.4
		Bta10056	Sushi, von Willebrand factor type A, EGF and pentraxin domain-containing protein 1	-0.87	-2.28
		Bta05761	Unknown protein	-3.16	-2.11
		Bta09867	70 kDa heat shock protein	-1.5	1.25
