# Supplementary material for: Differential Transcriptional Responses in Two Old World Bemisia tabaci Cryptic Species Post Acquisition of Old and New World Begomoviruses
Source: Cells. 2022 Jun 29;11(13):2060. doi: 10.3390/cells11132060 (PMC9265393; doi:10.3390/cells11132060)
Supplement: Supplementary file 1 [file cells-11-02060-s001.zip › Table S4 KEGG annotations and pathway analysis for differential expressed genes in viruliferous versus non-viruliferous whiteflies.xlsx]

## Sheet: 4a
KEGG annotation, KO, and score values of the 42 genes out of a total of 146 DEGs in both viruliferous MEAM1 and MED whiteflies versus non-viruliferous whiteflies.
Query	KO	Definition	Score	Second best
Bta00063 (461)	K01755	argH, ASL; argininosuccinate lyase [EC:4.3.2.1]	539
Bta00144 (98)			2	K03097	2
Bta00379 (225)	K18754	LIN28; protein lin-28	105
Bta00585 (249)	K03331	DCXR; L-xylulose reductase [EC:1.1.1.10]	209
Bta00763 (228)			18	K03201	1
Bta00764 (225)			25	K07037	2
Bta00765 (98)			2
Bta00767 (178)			4
Bta00768 (436)			1	K02035	1
Bta00769 (919)
Bta00771 (552)
Bta00772 (390)			2	K11443	1
Bta00778 (638)			2	K03131	1
Bta00780 (337)			6
Bta00782 (253)			4	K09509	2
Bta00783 (208)			6	K00913	2
Bta00784 (205)			9	K04577	1
Bta00786 (221)			100
Bta00788 (235)			426
Bta00803 (249)	K03331	DCXR; L-xylulose reductase [EC:1.1.1.10]	203
Bta01072 (675)	K04618	GAOA; galactose oxidase [EC:1.1.3.9]	459
Bta01252 (466)			231
Bta01431 (216)	K06910	PEBP, TFS1; phosphatidylethanolamine-binding protein	125
Bta01481 (227)			50	K07466	1
Bta01591 (527)			224
Bta01717 (377)	K14209	SLC36A, PAT; solute carrier family 36 (proton-coupled amino acid transporter)	227
Bta01970 (477)			209
Bta02024 (506)	K00827	AGXT2; alanine-glyoxylate transaminase / (R)-3-amino-2-methylpropionate-pyruvate transaminase [EC:2.6.1.44 2.6.1.40]	581
Bta02047 (1300)			19	K01053	1
Bta02050 (648)			172	K12893	2
Bta02187 (289)	K04669	TGFBRX; TGF-beta receptor, other	13	K04667	10
Bta02189 (92)
Bta02224 (980)
Bta02283 (499)			198	K14258	17
Bta02442 (312)			60	K22750	7
Bta02628 (131)			31	K03284	1
Bta02665 (402)			169	K02035	1
Bta02825 (617)			165
Bta02886 (248)	K20694	SPZ; protein spaetzle	15
Bta02903 (652)	K03283	HSPA1s; heat shock 70kDa protein 1/2/6/8	755
Bta03437 (517)	K09203	EGR1; early growth response protein 1	225
Bta03731 (227)			29	K10441	1
Bta03957 (516)			197	K16910	2
Bta03958 (515)			151
Bta03959 (519)			191	K16910	2
Bta04363 (363)	K00831	serC, PSAT1; phosphoserine aminotransferase [EC:2.6.1.52]	472
Bta04889 (132)			63	K01586	1
Bta04890 (166)			20	K01847	1
Bta04894 (137)			27	K23041	1
Bta04906 (383)			1	K23704	1
Bta04907 (455)			2	K22017	1
Bta04909 (120)			1
Bta04912 (120)
Bta04923 (134)			21	K00334	1
Bta04930 (353)			4	K16510	1
Bta04941 (380)	K09219	SCRT; scratch	112
Bta05156 (935)			351	K24480	1
Bta05339 (621)	K00606	panB; 3-methyl-2-oxobutanoate hydroxymethyltransferase [EC:2.1.2.11]	37
Bta05445 (94)	K09481	SEC61B, SBH2; protein transport protein SEC61 subunit beta	132
Bta05465 (439)			219
Bta05504 (113)			52	K01881	1
Bta05759 (236)			39	K07516	1
Bta06695 (994)			220	K06240	1
Bta06882 (119)			1	K02388	1
Bta06885 (79)			3	K22022	1
Bta07084 (181)			63	K04695	2
Bta07129 (510)	K00058	serA, PHGDH; D-3-phosphoglycerate dehydrogenase / 2-oxoglutarate reductase [EC:1.1.1.95 1.1.1.399]	378
Bta07380 (227)			3	K04809	1
Bta07464 (263)			491
Bta07645 (1732)	K00665	FASN; fatty acid synthase, animal type [EC:2.3.1.85]	539
Bta07704 (529)			222	K00699	43
Bta07749 (525)			222
Bta07785 (166)			30
Bta07904 (228)			153
Bta08035 (367)	K01363	CTSB; cathepsin B [EC:3.4.22.1]	106	K01373	26
Bta08190 (236)			15	K17713	1
Bta08300 (182)			30	K00413	1
Bta08373 (535)	K09645	CPVL; vitellogenic carboxypeptidase-like protein [EC:3.4.16.-]	233
Bta08403 (571)			144	K21407	1
Bta08591 (134)			3	K06013	1
Bta08687 (1245)	K05643	ABCA3; ATP-binding cassette, subfamily A (ABC1), member 3	454
Bta08927 (1209)	K23820	SUSD2; sushi domain-containing protein 2	1023
Bta09020 (298)			7	K05636	1
Bta09240 (588)	K20840	SLC46A3; MFS transporter, PCFT/HCP family, solute carrier family 46, member 3	492
Bta09265 (227)			31	K01672	1
Bta09314 (366)	K01363	CTSB; cathepsin B [EC:3.4.22.1]	135
Bta09334 (1592)			518
Bta09335 (445)
Bta09536 (507)	K14999	CYP6; cytochrome P450 family 6 [EC:1.14.-.-]	324	K15003	23
Bta09609 (144)
Bta09703 (704)			4	K22192	1
Bta09733 (157)			24	K01715	1
Bta09772 (348)	K01363	CTSB; cathepsin B [EC:3.4.22.1]	174
Bta09867 (646)	K03283	HSPA1s; heat shock 70kDa protein 1/2/6/8	772
Bta09957 (255)			19	K10430	1
Bta09958 (251)			17	K10430	1
Bta09989 (290)			3	K02536	1
Bta10057 (165)			20	K09024	1
Bta10329 (129)			1	K02343	1
Bta10331 (124)			11	K02519	1
Bta10333 (124)			4	K02519	1
Bta10334 (153)			8	K02519	1
Bta10335 (124)			7	K19626	1
Bta10364 (364)	K01363	CTSB; cathepsin B [EC:3.4.22.1]	142
Bta10673 (566)	K00826	E2.6.1.42, ilvE; branched-chain amino acid aminotransferase [EC:2.6.1.42]	81
Bta10733 (445)			243
Bta10737 (476)			164
Bta10767 (194)	K01363	CTSB; cathepsin B [EC:3.4.22.1]	78
Bta10819 (342)			8	K24286	1
Bta10903 (176)			11	K07995	1
Bta11081 (91)			1	K08516	1
Bta11094 (432)			217	K24385	1
Bta11097 (239)			2	K01153	1
Bta11115 (705)			359
Bta11261 (360)	K07427	CYP4V; docosahexaenoic acid omega-hydroxylase [EC:1.14.14.79]	101
Bta11488 (173)			2	K11970	0
Bta11513 (546)	K14381	SQSTM1; sequestosome 1	60
Bta11779 (480)			22	K03730	21
Bta11903 (2334)			503
Bta11965 (171)			21	K05592	1
Bta12104 (145)			16	K24081	1
Bta12109 (137)			34	K03439	2
Bta12307 (1291)	K09614	CORIN; atrial natriuretic peptide-converting enzyme [EC:3.4.21.-]	188
Bta12371 (207)	K11275	H1_5; histone H1/5	16
Bta12456 (1274)			289	K06237	1
Bta12604 (368)	K01363	CTSB; cathepsin B [EC:3.4.22.1]	249
Bta12673 (475)			169	K14258	13
Bta12682 (651)
Bta12814 (338)
Bta13103 (273)			52	K00710	1
Bta13757 (431)	K00699	UGT; glucuronosyltransferase [EC:2.4.1.17]	35
Bta13912 (659)			169
Bta14115 (173)			335
Bta14116 (170)			153
Bta14126 (189)			94	K14000	1
Bta14177 (528)	K13356	FAR; alcohol-forming fatty acyl-CoA reductase [EC:1.2.1.84]	295
Bta14673 (400)			9	K06831	1
Bta14750 (356)	K01363	CTSB; cathepsin B [EC:3.4.22.1]	208
Bta14959 (190)	K13348	MPV17; protein Mpv17	123
Bta15103 (207)	K04093	pheA1; chorismate mutase [EC:5.4.99.5]	38
Bta15275 (308)
Bta15302 (302)			292
Bta15384 (379)	K14709	SLC39A1_2_3, ZIP1_2_3; solute carrier family 39 (zinc transporter), member 1/2/3	206
Bta15736 (646)			57
Bta20005 (354)	K01373	CTSF; cathepsin F [EC:3.4.22.41]	121
Bta20014 (743)			297

## Sheet: 4b
Pathway reconstruction results from the 42 genes out of a total of 146 DEGs in both viruliferous MEAM1 and MED whiteflies versus non-viruliferous whiteflies.
Metabolism
Global and overview maps
01100 Metabolic pathways (11)
K00058
Bta07129
K00606
Bta05339
K00665
Bta07645
K00699
Bta13757
K00826
Bta10673
K00827
Bta02024
K00831
Bta04363
K01755
Bta00063
K03331
Bta00585, Bta00803
K04093
Bta15103
K04618
Bta01072
01110 Biosynthesis of secondary metabolites (8)
K00058
Bta07129
K00606
Bta05339
K00699
Bta13757
K00826
Bta10673
K00827
Bta02024
K00831
Bta04363
K01755
Bta00063
K04093
Bta15103
01120 Microbial metabolism in diverse environments (2)
K00058
Bta07129
K00831
Bta04363
01200 Carbon metabolism (2)
K00058
Bta07129
K00831
Bta04363
01210 2-Oxocarboxylic acid metabolism (1)
K00826
Bta10673
01212 Fatty acid metabolism (1)
K00665
Bta07645
01230 Biosynthesis of amino acids (5)
K00058
Bta07129
K00826
Bta10673
K00831
Bta04363
K01755
Bta00063
K04093
Bta15103
01240 Biosynthesis of cofactors (4)
K00606
Bta05339
K00699
Bta13757
K00826
Bta10673
K00831
Bta04363
Carbohydrate metabolism
00040 Pentose and glucuronate interconversions (2)
K00699
Bta13757
K03331
Bta00585, Bta00803
00052 Galactose metabolism (1)
K04618
Bta01072
00053 Ascorbate and aldarate metabolism (1)
K00699
Bta13757
Energy metabolism
00680 Methane metabolism (2)
K00058
Bta07129
K00831
Bta04363
Lipid metabolism
00061 Fatty acid biosynthesis (1)
K00665
Bta07645
00073 Cutin, suberine and wax biosynthesis (1)
K13356
Bta14177
00140 Steroid hormone biosynthesis (1)
K00699
Bta13757
Amino acid metabolism
00250 Alanine, aspartate and glutamate metabolism (2)
K00827
Bta02024
K01755
Bta00063
00260 Glycine, serine and threonine metabolism (3)
K00058
Bta07129
K00827
Bta02024
K00831
Bta04363
00270 Cysteine and methionine metabolism (4)
K00058
Bta07129
K00826
Bta10673
K00827
Bta02024
K00831
Bta04363
00280 Valine, leucine and isoleucine degradation (2)
K00826
Bta10673
K00827
Bta02024
00290 Valine, leucine and isoleucine biosynthesis (1)
K00826
Bta10673
00220 Arginine biosynthesis (1)
K01755
Bta00063
00400 Phenylalanine, tyrosine and tryptophan biosynthesis (1)
K04093
Bta15103
Metabolism of cofactors and vitamins
00750 Vitamin B6 metabolism (1)
K00831
Bta04363
00770 Pantothenate and CoA biosynthesis (2)
K00606
Bta05339
K00826
Bta10673
00830 Retinol metabolism (1)
K00699
Bta13757
00860 Porphyrin and chlorophyll metabolism (1)
K00699
Bta13757
Biosynthesis of other secondary metabolites
00966 Glucosinolate biosynthesis (1)
K00826
Bta10673
Xenobiotics biodegradation and metabolism
00980 Metabolism of xenobiotics by cytochrome P450 (1)
K00699
Bta13757
00982 Drug metabolism - cytochrome P450 (1)
K00699
Bta13757
00983 Drug metabolism - other enzymes (1)
K00699
Bta13757
Genetic Information Processing
Transcription
03040 Spliceosome (1)
K03283
Bta02903, Bta09867
Folding, sorting and degradation
03060 Protein export (1)
K09481
Bta05445
04141 Protein processing in endoplasmic reticulum (2)
K03283
Bta02903, Bta09867
K09481
Bta05445
Environmental Information Processing
Membrane transport
02010 ABC transporters (1)
K05643
Bta08687
Signal transduction
04010 MAPK signaling pathway (1)
K03283
Bta02903, Bta09867
04371 Apelin signaling pathway (1)
K09203
Bta03437
04152 AMPK signaling pathway (1)
K00665
Bta07645
Cellular Processes
Transport and catabolism
04144 Endocytosis (1)
K03283
Bta02903, Bta09867
04145 Phagosome (1)
K09481
Bta05445
04142 Lysosome (2)
K01363
Bta08035, Bta09314, Bta09772, Bta10364, Bta10767, Bta12604, Bta14750
K01373
Bta20005
04146 Peroxisome (2)
K13348
Bta14959
K13356
Bta14177
04140 Autophagy - animal (2)
K01363
Bta08035, Bta09314, Bta09772, Bta10364, Bta10767, Bta12604, Bta14750
K14381
Bta11513
04138 Autophagy - yeast (1)
K14209
Bta01717
04137 Mitophagy - animal (1)
K14381
Bta11513
Cell growth and death
04210 Apoptosis (2)
K01363
Bta08035, Bta09314, Bta09772, Bta10364, Bta10767, Bta12604, Bta14750
K01373
Bta20005
04217 Necroptosis (1)
K14381
Bta11513
04218 Cellular senescence (1)
K14381
Bta11513
Organismal Systems
Immune system
04624 Toll and Imd signaling pathway (1)
K20694
Bta02886
04621 NOD-like receptor signaling pathway (1)
K01363
Bta08035, Bta09314, Bta09772, Bta10364, Bta10767, Bta12604, Bta14750
04612 Antigen processing and presentation (2)
K01363
Bta08035, Bta09314, Bta09772, Bta10364, Bta10767, Bta12604, Bta14750
K03283
Bta02903, Bta09867
Endocrine system
04910 Insulin signaling pathway (1)
K00665
Bta07645
04912 GnRH signaling pathway (1)
K09203
Bta03437
04915 Estrogen signaling pathway (1)
K03283
Bta02903, Bta09867
04928 Parathyroid hormone synthesis, secretion and action (1)
K09203
Bta03437
04924 Renin secretion (1)
K01363
Bta08035, Bta09314, Bta09772, Bta10364, Bta10767, Bta12604, Bta14750
Digestive system
04976 Bile secretion (1)
K00699
Bta13757
04974 Protein digestion and absorption (1)
K14209
Bta01717
Development and regeneration
04380 Osteoclast differentiation (1)
K14381
Bta11513
Aging
04212 Longevity regulating pathway - worm (1)
K13356
Bta14177
04213 Longevity regulating pathway - multiple species (1)
K03283
Bta02903, Bta09867
Environmental adaptation
04626 Plant-pathogen interaction (1)
K01373
Bta20005
Human Diseases
Cancer: overview
05204 Chemical carcinogenesis (1)
K00699
Bta13757
Infectious disease: viral
05166 Human T-cell leukemia virus 1 infection (1)
K09203
Bta03437
05162 Measles (1)
K03283
Bta02903, Bta09867
Infectious disease: bacterial
05110 Vibrio cholerae infection (1)
K09481
Bta05445
05131 Shigellosis (1)
K14381
Bta11513
05134 Legionellosis (1)
K03283
Bta02903, Bta09867
Infectious disease: parasitic
05145 Toxoplasmosis (1)
K03283
Bta02903, Bta09867
Neurodegenerative disease
05014 Amyotrophic lateral sclerosis (1)
K14381
Bta11513
05020 Prion disease (2)
K03283
Bta02903, Bta09867
K09203
Bta03437
05022 Pathways of neurodegeneration - multiple diseases (1)
K14381
Bta11513
Cardiovascular disease
05417 Lipid and atherosclerosis (1)
K03283
Bta02903, Bta09867
05418 Fluid shear stress and atherosclerosis (1)
K14381
Bta11513
Endocrine and metabolic disease
04933 AGE-RAGE signaling pathway in diabetic complications (1)
K09203
Bta03437

## Sheet: 4c
KEGG annotation, KO, and score values of the 329 genes out of a total of 735 DEGs in viruliferous MEAM1 whiteflies versus non-viruliferous whiteflies.
Query	KO	Definition	Score	Second best
Bta11785 (2089)	K09228	KRAB; KRAB domain-containing zinc finger protein	78
Bta05073 (101)
Bta11654 (171)	K17404	MRPS25; small subunit ribosomal protein S25	216
Bta13873 (67)			1	K22754	0
Bta03043 (409)			181
Bta11017 (1046)	K22525	MKL; MKL/myocardin-like protein	289
Bta05836 (816)	K04511	PRICKLE; prickle	272
Bta03455 (85)			2	K01803	1
Bta07831 (202)			27
Bta08259 (412)	K00911	ITPK; 1D-myo-inositol-triphosphate 3-kinase [EC:2.7.1.127]	287
Bta03023 (368)	K15113	SLC25A28_37, MFRN; solute carrier family 25 (mitochondrial iron transporter), member 28/37	368
Bta12630 (872)			878
Bta09318 (141)			11	K09228	1
Bta00956 (471)	K10477	BTBD1_2; BTB/POZ domain-containing protein 1/2	75	K10478	20
Bta11763 (507)			23	K03466	1
Bta12289 (219)	K08597	SENP8, NEDP1, DEN1; sentrin-specific protease 8 [EC:3.4.22.68]	194
Bta11585 (214)	K13176	THOC7; THO complex subunit 7	144
Bta02880 (1148)	K02633	PER2; period circadian protein 2	282
Bta11437 (352)	K08811	TSSK, STK22; testis-specific serine kinase [EC:2.7.11.1]	336
Bta00124 (199)			190
Bta06640 (142)			17	K08076	1
Bta14502 (225)	K21918	KCTD8_12_16; BTB/POZ domain-containing protein KCTD8/12/16	270
Bta13070 (95)			52
Bta04763 (309)			41	K00113	1
Bta03034 (89)
Bta14033 (249)
Bta02614 (431)			150	K14258	13
Bta14491 (154)
Bta13377 (119)			2	K03559	1
Bta09472 (510)	K01580	E4.1.1.15, gadB, gadA, GAD; glutamate decarboxylase [EC:4.1.1.15]	594
Bta03917 (428)			112	K24428	2
Bta10366 (518)	K00825	AADAT, KAT2; kynurenine/2-aminoadipate aminotransferase [EC:2.6.1.7 2.6.1.39]	269
Bta07388 (227)	K16336	SDC2, CD362; syndecan 2	121
Bta06196 (478)	K10141	SESN1_3; sestrin 1/3	254
Bta15251 (314)			175
Bta04481 (291)	K16056	ORAI1; calcium release-activated calcium channel protein 1	205
Bta15284 (662)			161	K00423	36
Bta01947 (218)			29	K13107	1
Bta05943 (143)	K17867	DPH4, DNAJC24; diphthamide biosynthesis protein 4	55	K09530	1
Bta00820 (627)			160
Bta09277 (89)			2	K11755	1
Bta10410 (313)	K11876	PSMG2, PAC2; proteasome assembly chaperone 2	126
Bta11075 (870)	K22499	ARMC5; armadillo repeat-containing protein 5	203
Bta02243 (381)			6	K12132	2
Bta00643 (328)			14	K01640	1
Bta04870 (321)	K01373	CTSF; cathepsin F [EC:3.4.22.41]	49
Bta12897 (603)			110	K12605	2
Bta11937 (203)	K22763	DESI2, PPPDE1; deubiquitinase DESI2 [EC:3.4.19.12]	223
Bta13835 (124)			3	K12573	1
Bta15831 (104)
Bta14582 (91)
Bta00084 (466)	K18669	DYRK2_3_4; dual specificity tyrosine-phosphorylation-regulated kinase 2/3/4 [EC:2.7.12.1]	53	K08825	2
Bta04351 (202)	K09448	TEAD; transcriptional enhancer factor	10
Bta11698 (125)	K03134	TAF10; transcription initiation factor TFIID subunit 10	108
Bta04774 (617)	K01135	ARSB; arylsulfatase B [EC:3.1.6.12]	180	K12375	50
Bta08957 (233)	K02324	POLE; DNA polymerase epsilon subunit 1 [EC:2.7.7.7]	15
Bta08412 (155)			6	K06237	1
Bta08332 (573)	K04439	ARRB; beta-arrestin	258
Bta06522 (297)			7	K03338	1
Bta05155 (430)			29
Bta02274 (454)	K01183	E3.2.1.14; chitinase [EC:3.2.1.14]	83
Bta00815 (171)			12	K23927	2
Bta05274 (286)			59	K13599	1
Bta14831 (746)			14	K23368	1
Bta05512 (142)	K16750	BLOC1S2; biogenesis of lysosome-related organelles complex 1 subunit 2	131
Bta12843 (826)	K20053	VLDLR; very low-density lipoprotein receptor	694
Bta06076 (624)	K03283	HSPA1s; heat shock 70kDa protein 1/2/6/8	778
Bta02800 (221)	K12193	VPS24, CHMP3; charged multivesicular body protein 3	220
Bta06086 (375)	K08852	ERN1; serine/threonine-protein kinase/endoribonuclease IRE1 [EC:2.7.11.1 3.1.26.-]	43
Bta00596 (937)	K19496	ANO1, DOG1, TMEM16A; anoctamin-1	672
Bta08710 (435)	K13207	CUGBP, BRUNOL, CELF; CUG-BP- and ETR3-like factor	147	K02177	32
Bta07805 (443)			139
Bta15478 (191)	K04393	CDC42; cell division control protein 42	266
Bta07280 (396)	K14443	TOB; protein Tob/BTG	340
Bta01064 (125)
Bta05822 (600)			709
Bta04893 (134)			42	K01109	1
Bta14124 (876)			750
Bta10421 (149)	K04707	CBL; E3 ubiquitin-protein ligase CBL [EC:2.3.2.27]	26
Bta01776 (190)	K23847	HPCAL1; hippocalcin-like protein 1	272
Bta04682 (1386)			28	K24835	1
Bta11154 (387)			67	K18407	1
Bta06849 (693)	K24727	MTORG; myogenesis-regulating glycosidase [EC:3.2.1.-]	359
Bta15153 (814)			290
Bta14919 (238)	K09651	RHBDD1; rhomboid domain-containing protein 1 [EC:3.4.21.-]	172
Bta14886 (355)	K03783	punA, PNP; purine-nucleoside phosphorylase [EC:2.4.2.1]	355
Bta12556 (482)			252
Bta07532 (920)	K22370	AREL1; apoptosis-resistant E3 ubiquitin protein ligase 1 [EC:2.3.2.26]	899
Bta07286 (551)	K14999	CYP6; cytochrome P450 family 6 [EC:1.14.-.-]	298
Bta04461 (793)	K18669	DYRK2_3_4; dual specificity tyrosine-phosphorylation-regulated kinase 2/3/4 [EC:2.7.12.1]	192
Bta02961 (882)			432
Bta12379 (178)	K17278	PGRMC1_2; membrane-associated progesterone receptor component	171
Bta12169 (122)
Bta00032 (209)
Bta04622 (174)	K06045	shc; squalene-hopene/tetraprenyl-beta-curcumene cyclase [EC:5.4.99.17 4.2.1.129]	12
Bta03850 (155)			12	K01470	1
Bta06572 (761)			225	K23386	1
Bta03991 (581)
Bta15373 (521)	K08375	NPFFR2; neuropeptide FF receptor 2	103
Bta06467 (219)	K07930	RAB43; Ras-related protein Rab-43	225
Bta01559 (929)	K11140	ANPEP, CD13; aminopeptidase N [EC:3.4.11.2]	512
Bta01697 (1059)			54	K22806	3
Bta10636 (148)	K24420	LASP1; LIM and SH3 domain protein 1	11
Bta03593 (447)	K01586	lysA; diaminopimelate decarboxylase [EC:4.1.1.20]	308
Bta03681 (392)			5	K03254	2
Bta09675 (481)			173	K14258	13
Bta04097 (127)			2	K15297	1
Bta13082 (282)			554
Bta01778 (407)			133
Bta13678 (159)			4	K01874	1
Bta12778 (70)			2	K12604	0
Bta05951 (534)	K00699	UGT; glucuronosyltransferase [EC:2.4.1.17]	127
Bta01281 (526)			223
Bta05023 (900)			14	K08360	4
Bta09008 (610)			9	K18716	1
Bta03946 (287)			208	K16667	1
Bta04026 (479)	K11583	PPP2R3; serine/threonine-protein phosphatase 2A regulatory subunit B''	14
Bta09285 (233)	K07883	RAB3C; Ras-related protein Rab-3C	266
Bta08110 (682)			157
Bta06359 (130)
Bta05816 (692)			55
Bta06690 (370)	K01373	CTSF; cathepsin F [EC:3.4.22.41]	123
Bta11276 (286)			82
Bta04318 (345)			4	K11846	1
Bta04584 (190)
Bta00137 (2619)	K22128	PIEZO1_2, FAM38; piezo-type mechanosensitive ion channel component 1/2	630
Bta07868 (675)			145
Bta10000 (304)			35
Bta13853 (100)	K19765	HSBP1; heat shock factor-binding protein 1	56
Bta13534 (380)	K23727	CERS5_6, LASS5_6; sphingoid base N-palmitoyltransferase [EC:2.3.1.291]	318
Bta05991 (139)	K20301	TRAPPC2, TRS20; trafficking protein particle complex subunit 2	193
Bta11077 (1250)	K16540	AZI1, CEP131; 5-azacytidine-induced protein 1	286
Bta15649 (619)	K01187	malZ; alpha-glucosidase [EC:3.2.1.20]	252
Bta04025 (614)	K11583	PPP2R3; serine/threonine-protein phosphatase 2A regulatory subunit B''	221
Bta09582 (178)			103
Bta09068 (424)			267
Bta06125 (221)			172
Bta02536 (139)			2	K05802	1
Bta06531 (794)			1609
Bta02460 (238)	K10735	GINS4, SLD5; GINS complex subunit 4	115
Bta07005 (121)
Bta12134 (530)			15	K17599	1
Bta01855 (142)	K02326	POLE3; DNA polymerase epsilon subunit 3 [EC:2.7.7.7]	77
Bta09735 (401)			275	K10571	1
Bta09768 (198)			83	K19499	1
Bta15454 (682)	K01359	PCSK1; proprotein convertase subtilisin/kexin type 1 [EC:3.4.21.93]	379
Bta14774 (616)	K12373	HEXA_B; hexosaminidase [EC:3.2.1.52]	407
Bta14867 (238)			30	K09427	3
Bta12044 (181)	K11275	H1_5; histone H1/5	41
Bta03000 (653)	K03283	HSPA1s; heat shock 70kDa protein 1/2/6/8	757
Bta02527 (103)			23	K04613	1
Bta04484 (368)	K04346	GNA12; guanine nucleotide-binding protein subunit alpha-12	435
Bta04954 (182)			25	K03324	1
Bta04508 (1206)	K01941	E6.3.4.6; urea carboxylase [EC:6.3.4.6]	955
Bta04952 (221)	K07925	RAB39B; Ras-related protein Rab-39B	249
Bta02098 (68)	K07342	SEC61G, SSS1, secE; protein transport protein SEC61 subunit gamma and related proteins	122
Bta00266 (241)	K14443	TOB; protein Tob/BTG	148
Bta01708 (285)	K00297	metF, MTHFR; methylenetetrahydrofolate reductase (NADPH) [EC:1.5.1.20]	103
Bta00902 (154)			54	K07161	1
Bta02838 (188)			7	K19625	1
Bta05471 (340)	K16546	FGFR10P; FGFR1 oncogene partner	61
Bta12901 (409)			142	K23112	1
Bta00041 (429)			231
Bta13592 (124)	K24067	TAX1BP3; Tax1-binding protein 3	165
Bta14302 (217)			20	K22044	1
Bta07238 (398)	K11985	TRAIP, TRIP; TRAF-interacting protein [EC:2.3.2.27]	35
Bta07686 (96)	K12160	SUMO, SMT3; small ubiquitin-related modifier	40
Bta15243 (677)	K10275	FBXL9, LRRC29; F-box and leucine-rich repeat protein 9	401
Bta15421 (370)	K14156	CHK; choline/ethanolamine kinase [EC:2.7.1.32 2.7.1.82]	284
Bta15096 (794)	K23294	PACS2; phosphofurin acidic cluster sorting protein 2	572
Bta00072 (92)			3	K19511	3
Bta13394 (255)	K10319	FBXO45; F-box protein 45	304
Bta15565 (256)	K06093	PARD6; partitioning defective protein 6	286
Bta20009 (211)	K10753	ASF1; histone chaperone ASF1	225
Bta12606 (154)
Bta10357 (161)			6	K09527	1
Bta14097 (87)			3	K08146	1
Bta06739 (165)	K07232	CHAC, chaC; glutathione-specific gamma-glutamylcyclotransferase [EC:4.3.2.7]	11	K22596	3
Bta07545 (73)			1	K19933	1
Bta03301 (387)			25	K08493	1
Bta02968 (415)	K15275	SLC35B1; solute carrier family 35 (UDP-galactose transporter), member B1	75
Bta04640 (293)	K05758	ARPC2; actin related protein 2/3 complex, subunit 2	347
Bta02276 (457)
Bta05912 (343)	K01373	CTSF; cathepsin F [EC:3.4.22.41]	122	K01365	14
Bta08636 (499)	K04834	SCN2A, NAV1.2; voltage-gated sodium channel type II alpha	153
Bta00891 (306)	K03434	PIGL; N-acetylglucosaminylphosphatidylinositol deacetylase [EC:3.5.1.89]	222
Bta03248 (350)
Bta03261 (1217)	K20211	PROX1; prospero homeobox 1	731
Bta11936 (452)	K10477	BTBD1_2; BTB/POZ domain-containing protein 1/2	208
Bta08426 (543)
Bta00478 (231)			62
Bta01607 (266)			12	K19878	4
Bta14089 (142)	K15294	CPLX1_2; complexin-1/2	132
Bta15060 (779)	K21958	FAM20C; extracellular serine/threonine protein kinase FAM20C [EC:2.7.11.1]	186
Bta13393 (235)			220
Bta11472 (411)			62
Bta02072 (150)			44
Bta03862 (362)			24	K02428	1
Bta10269 (112)			6	K00954	2
Bta14755 (539)	K18437	PDE8; high affinity cAMP-specific and IBMX-insensitive 3',5'-cyclic phosphodiesterase 8 [EC:3.1.4.53]	122
Bta15622 (85)
Bta02201 (622)	K19511	PXDN, VPO1; peroxidase [EC:1.11.1.7]	211
Bta05758 (284)			16	K02482	1
Bta12262 (86)
Bta04179 (443)	K03265	ETF1, ERF1; peptide chain release factor subunit 1	549
Bta07243 (307)			61
Bta07880 (179)	K12948	SPCS3, SPC3; signal peptidase complex subunit 3 [EC:3.4.-.-]	280
Bta14266 (426)	K08471	GR; gustatory receptor	199
Bta10013 (945)			589
Bta04184 (149)			162
Bta00151 (850)	K12657	ALDH18A1, P5CS; delta-1-pyrroline-5-carboxylate synthetase [EC:2.7.2.11 1.2.1.41]	767
Bta08319 (773)	K18740	EXD1, EGL; exonuclease 3'-5' domain-containing protein 1	723
Bta08551 (661)			160
Bta03200 (434)	K18334	fucD; L-fuconate dehydratase [EC:4.2.1.68]	402
Bta12269 (526)	K00699	UGT; glucuronosyltransferase [EC:2.4.1.17]	221
Bta00106 (131)			65
Bta12387 (510)	K07427	CYP4V; docosahexaenoic acid omega-hydroxylase [EC:1.14.14.79]	293	K15001	56
Bta07002 (404)	K13644	CEPT1; choline/ethanolamine phosphotransferase [EC:2.7.8.1 2.7.8.2]	471
Bta04353 (339)			316
Bta04987 (310)			170
Bta13763 (274)			49	K00549	1
Bta05893 (383)			5	K08812	1
Bta07063 (290)			104
Bta14565 (593)	K10600	UBOX5, UIP5; U-box domain-containing protein 5	61
Bta08356 (1245)			857
Bta14034 (238)			2	K11262	1
Bta10861 (351)			55
Bta02699 (786)			8	K15503	4
Bta03427 (318)	K13649	FOLR; folate receptor	174
Bta04214 (331)			160
Bta11147 (212)			6	K03360	2
Bta01406 (427)	K18398	ENPP5; ectonucleotide pyrophosphatase/phosphodiesterase family member 5 [EC:3.1.-.-]	227
Bta08264 (256)			126
Bta09944 (248)			59	K14973	1
Bta04549 (513)	K03332	fruA; fructan beta-fructosidase [EC:3.2.1.80]	165
Bta13454 (156)			54	K07042	1
Bta08142 (484)			181
Bta15340 (669)	K14459	HEX; hexosaminidase [EC:3.2.1.52]	139
Bta07496 (428)	K00726	MGAT1; alpha-1,3-mannosyl-glycoprotein beta-1,2-N-acetylglucosaminyltransferase [EC:2.4.1.101]	315
Bta13074 (185)	K05849	SLC8A, NCX; solute carrier family 8 (sodium/calcium exchanger)	27
Bta04143 (615)			14	K17284	10
Bta14057 (145)			125	K00503	3
Bta07846 (1234)			411	K04527	73
Bta06030 (1154)	K13046	tok; tolkin [EC:3.4.24.-]	871
Bta02505 (238)	K07304	msrA; peptide-methionine (S)-S-oxide reductase [EC:1.8.4.11]	250
Bta10735 (163)			20
Bta02900 (138)			111
Bta11023 (172)			2	K19138	1
Bta06093 (282)	K21772	PURA; transcriptional activator protein Pur-alpha	209
Bta03721 (476)			379
Bta0685 (369)			34	K15051	1
Bta03143 (493)			110
Bta15568 (474)			120
Bta14493 (373)	K04506	SIAH1; E3 ubiquitin-protein ligase SIAH1 [EC:2.3.2.27]	21
Bta00430 (143)	K09548	PFDN1; prefoldin subunit 1	66
Bta11197 (68)			2	K10597	1
Bta12353 (115)
Bta02346 (420)			151	K12298	13
Bta07997 (297)			192
Bta10766 (417)	K01363	CTSB; cathepsin B [EC:3.4.22.1]	181	K00801	10
Bta09963 (204)	K21247	TP53INP2; tumor protein p53-inducible nuclear protein 2	13	K15310	12
Bta02153 (458)	K10310	FBXO33; F-box protein 33	273
Bta02143 (353)	K01373	CTSF; cathepsin F [EC:3.4.22.41]	43	K01365	24
Bta01316 (428)			61
Bta08875 (141)			80
Bta11818 (361)			113
Bta01716 (450)	K14209	SLC36A, PAT; solute carrier family 36 (proton-coupled amino acid transporter)	283
Bta15447 (219)	K00799	GST, gst; glutathione S-transferase [EC:2.5.1.18]	151
Bta06480 (281)	K03098	APOD; apolipoprotein D and lipocalin family protein	208
Bta10647 (415)			54
Bta03751 (359)			375
Bta01140 (274)			2	K04511	2
Bta13792 (101)			4	K06252	1
Bta12148 (136)			44	K23570	4
Bta03707 (250)	K10980	NHEJ1, XLF; non-homologous end-joining factor 1	28
Bta14734 (369)	K22824	WTAP; pre-mRNA-splicing regulator WTAP	149
Bta03781 (253)			3	K12557	1
Bta06608 (75)	K17968	TRIAP1, MDM35; TRIAP1/MDM35 family protein	62
Bta08933 (328)	K00507	SCD, desC; stearoyl-CoA desaturase (Delta-9 desaturase) [EC:1.14.19.1]	237
Bta01738 (269)	K04578	CRHR1; corticotropin releasing hormone receptor 1	121
Bta02374 (616)			223
Bta09848 (1553)			349
Bta03271 (752)			531
Bta05895 (586)	K18592	GGT1_5, CD224; gamma-glutamyltranspeptidase / glutathione hydrolase / leukotriene-C4 hydrolase [EC:2.3.2.2 3.4.19.13 3.4.19.14]	487
Bta07577 (486)			26	K02519	1
Bta13374 (311)	K20632	DLC; deleted in liver cancer protein	10	K09401	1
Bta03165 (118)			2	K01069	1
Bta07953 (528)	K20235	RAW; raw	236
Bta07964 (554)			295
Bta14412 (262)			11
Bta01699 (509)	K06105	TJP4, PILT; tight junction protein 4	21
Bta09908 (136)
Bta03443 (943)			508
Bta03004 (487)	K06053	RBPSUH, RBPJK; recombining binding protein suppressor of hairless	599
Bta02803 (509)	K14999	CYP6; cytochrome P450 family 6 [EC:1.14.-.-]	244
Bta14812 (669)			233	K22411	1
Bta10147 (281)			40	K22438	35
Bta02406 (619)			456
Bta09510 (276)			246
Bta02372 (190)	K06774	HNT; neurotrimin	26
Bta06370 (100)			3	K08656	1
Bta13531 (114)			2	K05837	1
Bta09834 (384)	K01540	ATP1B, CD298; sodium/potassium-transporting ATPase subunit beta	274
Bta04389 (207)			3	K05680	1
Bta14721 (358)	K01363	CTSB; cathepsin B [EC:3.4.22.1]	155
Bta10683 (157)	K12394	AP1S1_2; AP-1 complex subunit sigma 1/2	220
Bta05124 (444)	K12176	COPS2, CSN2, TRIP15; COP9 signalosome complex subunit 2	593
Bta14479 (364)	K24175	MFSD5; MFS transporter, MFS domain-containing protein family, molybdate-anion transporter	114
Bta09151 (548)	K07359	CAMKK2; calcium/calmodulin-dependent protein kinase kinase 2 [EC:2.7.11.17]	323
Bta04012 (2050)			521	K10747	1
Bta02766 (182)	K20186	BLOC1S3; biogenesis of lysosome-related organelles complex 1 subunit 3	54
Bta07188 (312)	K15085	SLC25A42; solute carrier family 25, member 42	316
Bta15489 (596)	K13293	PDE4; cAMP-specific phosphodiesterase 4 [EC:3.1.4.53]	458
Bta01247 (468)	K15014	SLC29A1_2_3, ENT1_2_3; solute carrier family 29 (equilibrative nucleoside transporter), member 1/2/3	501
Bta10123 (143)			103
Bta03971 (388)			23	K19404	21
Bta13299 (208)			191
Bta07799 (594)	K19970	NT5E, CD73; 5'-nucleotidase [EC:3.1.3.5]	457
Bta09730 (469)	K14209	SLC36A, PAT; solute carrier family 36 (proton-coupled amino acid transporter)	301
Bta03214 (281)	K20777	EXD2; exonuclease 3'-5' domain-containing protein 2 [EC:3.1.11.1]	108
Bta08699 (1419)	K13172	SRRM2, SRM300; serine/arginine repetitive matrix protein 2	396
Bta13640 (126)			82
Bta01151 (577)	K16602	TTLL5, TTLL10; tubulin polyglutamylase TTLL5 [EC:6.-.-.-]	313
Bta13650 (159)			43	K03654	1
Bta07353 (201)			83
Bta02314 (732)			33	K17256	31
Bta13029 (95)			3	K03575	1
Bta08159 (616)	K04491	TCF7L2; transcription factor 7-like 2	111
Bta12420 (288)	K06910	PEBP, TFS1; phosphatidylethanolamine-binding protein	71
Bta04328 (820)			151
Bta14588 (317)
Bta12195 (910)	K05858	PLCB; phosphatidylinositol phospholipase C, beta [EC:3.1.4.11]	437
Bta06911 (120)			14	K01273	1
Bta14961 (558)	K00029	E1.1.1.40, maeB; malate dehydrogenase (oxaloacetate-decarboxylating)(NADP+) [EC:1.1.1.40]	637
Bta14532 (629)	K03283	HSPA1s; heat shock 70kDa protein 1/2/6/8	786
Bta13537 (992)			709
Bta00869 (497)			36
Bta08932 (368)	K00507	SCD, desC; stearoyl-CoA desaturase (Delta-9 desaturase) [EC:1.14.19.1]	518
Bta04680 (593)	K00738	MGAT4A_B; alpha-1,3-mannosylglycoprotein beta-1,4-N-acetylglucosaminyltransferase A/B [EC:2.4.1.145]	326
Bta14930 (214)	K19054	FXN; frataxin [EC:1.16.3.1]	68
Bta14782 (761)			186
Bta00133 (201)	K22366	SELENOT; thioredoxin reductase-like selenoprotein T	198
Bta02459 (344)			169
Bta09676 (367)	K01373	CTSF; cathepsin F [EC:3.4.22.41]	114
Bta01723 (289)	K14209	SLC36A, PAT; solute carrier family 36 (proton-coupled amino acid transporter)	150
Bta09828 (137)			6	K24401	4
Bta00148 (487)			242
Bta01964 (393)	K14410	ACP2; lysosomal acid phosphatase [EC:3.1.3.2]	78	K19283	44
Bta07668 (708)			229
Bta04129 (156)
Bta12222 (96)			8
Bta07459 (228)			183
Bta07307 (171)			63
Bta09601 (1366)	K19720	COL3A; collagen type III alpha	1134
Bta01086 (202)			15	K10408	1
Bta13512 (214)			11	K03106	1
Bta09478 (235)	K15707	RNF170; RING finger protein 170 [EC:2.3.2.27]	102
Bta03628 (337)	K09228	KRAB; KRAB domain-containing zinc finger protein	17
Bta05552 (226)
Bta11584 (270)			69	K04573	1
Bta04818 (373)	K04674	TGFBR1, ALK5; TGF-beta receptor type-1 [EC:2.7.11.30]	334
Bta09047 (651)	K01596	E4.1.1.32, pckA, PCK; phosphoenolpyruvate carboxykinase (GTP) [EC:4.1.1.32]	630
Bta02231 (639)	K09645	CPVL; vitellogenic carboxypeptidase-like protein [EC:3.4.16.-]	121
Bta12463 (1331)			26	K18585	1
Bta04891 (132)			39	K01586	1
Bta02244 (108)			1	K11884	1
Bta03954 (365)			128	K09494	1
Bta09526 (113)
Bta05915 (465)			24	K21396	1
Bta04861 (182)	K10687	UBE2F; ubiquitin-conjugating enzyme E2 F [EC:2.3.2.34]	249
Bta03096 (85)			2
Bta07145 (426)	K18703	SUGCT; succinate---hydroxymethylglutarate CoA-transferase [EC:2.8.3.13]	353
Bta02191 (558)			518
Bta10370 (664)	K19897	FAS1; fasciclin 1	482
Bta03900 (203)	K07374	TUBA; tubulin alpha	106
Bta15587 (127)	K13504	VAMP2; vesicle-associated membrane protein 2	63
Bta03938 (1143)			2362
Bta00915 (415)	K16672	HTH; homeobox protein homothorax	370
Bta05861 (944)			787
Bta11319 (202)	K00942	E2.7.4.8, gmk; guanylate kinase [EC:2.7.4.8]	175
Bta13829 (358)	K00474	TMLHE; trimethyllysine dioxygenase [EC:1.14.11.8]	214
Bta03098 (574)			20	K11498	1
Bta01875 (66)
Bta12776 (81)
Bta11875 (66)
Bta02521 (125)			138
Bta01828 (239)			27	K20331	2
Bta08031 (241)			15	K01057	1
Bta12376 (395)	K00720	UGCG; ceramide glucosyltransferase [EC:2.4.1.80]	410
Bta15021 (669)	K21952	CASKIN, ANKS5; CASK-interacting protein	319
Bta10715 (203)			45	K15047	1
Bta04341 (433)	K15290	SYT1; synaptotagmin-1	384
Bta11843 (539)			237
Bta10617 (256)			20	K14416	1
Bta10330 (123)			10	K02519	1
Bta08484 (193)			31	K11785	1
Bta14751 (207)	K01363	CTSB; cathepsin B [EC:3.4.22.1]	69
Bta03319 (302)	K03424	tatD; TatD DNase family protein [EC:3.1.21.-]	310
Bta15404 (409)	K14137	PTAR1; protein prenyltransferase alpha subunit repeat containing protein 1	203
Bta05974 (567)			40	K18439	29
Bta06648 (322)			30	K02728	3
Bta12567 (466)	K09645	CPVL; vitellogenic carboxypeptidase-like protein [EC:3.4.16.-]	308
Bta13453 (586)	K08202	SLC22A4_5, OCTN; MFS transporter, OCT family, solute carrier family 22 (organic cation transporter), member 4/5	75
Bta01090 (223)			58
Bta05434 (248)	K23679	PQLC1, SLC66A2; solute carrier family 66, member 2	213
Bta08500 (158)			128
Bta07588 (1359)	K19933	CADPS; calcium-dependent secretion activator	1504
Bta10642 (93)
Bta11901 (500)			428
Bta00997 (146)			96
Bta11284 (251)	K06497	CD63, MLA1, TSPAN30; CD63 antigen	21	K06509	7
Bta01935 (1046)	K14996	SLC38A10; solute carrier family 38 (sodium-coupled neutral amino acid transporter), member 10	306
Bta01260 (142)			19	K16273	1
Bta03939 (86)	K22069	LYRM4; LYR motif-containing protein 4	65
Bta02918 (94)			22	K01885	1
Bta00814 (82)			130
Bta12096 (534)	K00981	E2.7.7.41, CDS1, CDS2, cdsA; phosphatidate cytidylyltransferase [EC:2.7.7.41]	382
Bta12737 (365)			105	K01409	1
Bta07078 (523)			459
Bta08858 (354)	K01611	speD, AMD1; S-adenosylmethionine decarboxylase [EC:4.1.1.50]	430
Bta12705 (89)	K10418	DYNLL; dynein light chain LC8-type	164
Bta06964 (339)	K02311	DFFB, DFF40; DNA fragmentation factor, 40 kD, beta subunit [EC:3.-.-.-]	192	K00555	7
Bta10344 (112)
Bta03338 (338)	K15278	SLC35B4, YEA4; solute carrier family 35 (UDP-xylose/UDP-N-acetylglucosamine transporter), member B4	309
Bta03148 (308)	K18932	ZDHHC; palmitoyltransferase [EC:2.3.1.225]	141
Bta07834 (424)			245
Bta07544 (593)	K01077	E3.1.3.1, phoA, phoB; alkaline phosphatase [EC:3.1.3.1]	538
Bta13153 (683)	K13885	SCARB1; scavenger receptor class B, member 1	78	K12384	12
Bta14024 (674)			36	K14000	1
Bta03426 (240)			44	K24457	1
Bta04188 (221)			195
Bta01106 (814)			115
Bta03298 (310)			11	K08668	4
Bta08986 (110)			4	K10601	2
Bta09856 (576)	K01194	TREH, treA, treF; alpha,alpha-trehalase [EC:3.2.1.28]	369
Bta06438 (551)			138
Bta05106 (96)	K02219	CKS1; cyclin-dependent kinase regulatory subunit CKS1	128
Bta11067 (231)
Bta08305 (538)	K17264	ERP44, TXNDC4; endoplasmic reticulum resident protein 44	253
Bta04690 (640)	K10758	QSOX; thiol oxidase [EC:1.8.3.2]	314
Bta05952 (975)			8	K24851	1
Bta02973 (612)			459
Bta15061 (354)
Bta04221 (99)			11	K02201	1
Bta14627 (411)	K23605	SMAD3; mothers against decapentaplegic homolog 3	419
Bta15090 (327)			5
Bta04065 (918)	K22659	CLSTN1; calsyntenin 1	788
Bta04279 (1029)			295
Bta09696 (629)
Bta00388 (773)			269	K12074	59
Bta08697 (388)	K01363	CTSB; cathepsin B [EC:3.4.22.1]	219
Bta02989 (442)	K03265	ETF1, ERF1; peptide chain release factor subunit 1	553
Bta12786 (139)			200
Bta04098 (439)	K00507	SCD, desC; stearoyl-CoA desaturase (Delta-9 desaturase) [EC:1.14.19.1]	270
Bta13695 (473)			2
Bta05740 (214)			5	K05026	1
Bta01450 (292)	K06910	PEBP, TFS1; phosphatidylethanolamine-binding protein	113
Bta02959 (193)			13
Bta00216 (279)			74	K02684	1
Bta06779 (222)	K22856	EEF1AKMT2, EFM4, METTL10; EEF1A lysine methyltransferase 2 [EC:2.1.1.-]	163
Bta00935 (863)			739
Bta00059 (247)			122
Bta11613 (614)	K13865	SLC7A3, ATRC3; solute carrier family 7 (cationic amino acid transporter), member 3	363
Bta06089 (219)	K04515	CAMK2; calcium/calmodulin-dependent protein kinase (CaM kinase) II [EC:2.7.11.17]	82
Bta08435 (253)
Bta10892 (290)	K09561	STUB1, CHIP; STIP1 homology and U-box containing protein 1 [EC:2.3.2.27]	317
Bta04649 (168)			60
Bta00244 (191)	K17555	PPP1R14B; protein phosphatase 1 regulatory subunit 14B	116
Bta11856 (290)			240
Bta15008 (312)	K18203	LCMT1; [phosphatase 2A protein]-leucine-carboxy methyltransferase [EC:2.1.1.233]	340
Bta14517 (210)			4
Bta06156 (849)			729
Bta06392 (290)			128
Bta13437 (376)	K05692	ACTB_G1; actin beta/gamma 1	576
Bta12986 (994)	K01363	CTSB; cathepsin B [EC:3.4.22.1]	12
Bta00914 (105)			3	K16672	1
Bta06975 (224)	K20351	TMED6; p24 family protein gamma-5	247
Bta08428 (98)
Bta01490 (196)			111
Bta13870 (268)	K14831	MAK16; protein MAK16	165
Bta14538 (278)			39	K08135	1
Bta04929 (134)			28	K01586	1
Bta03110 (812)	K04157	HTR2; 5-hydroxytryptamine receptor 2	255
Bta11558 (192)	K04392	RAC1; Ras-related C3 botulinum toxin substrate 1	255
Bta15686 (154)	K08578	CAPN9; calpain-9 [EC:3.4.22.-]	35
Bta08630 (538)	K13356	FAR; alcohol-forming fatty acyl-CoA reductase [EC:1.2.1.84]	232
Bta14253 (543)	K02677	PRKCA; classical protein kinase C alpha type [EC:2.7.11.13]	488
Bta03641 (107)			5	K24373	1
Bta10910 (958)			643
Bta06463 (488)			306
Bta01257 (1653)	K13172	SRRM2, SRM300; serine/arginine repetitive matrix protein 2	1105	K06709	1
Bta09795 (516)	K18166	FOXRED1; FAD-dependent oxidoreductase domain-containing protein 1	329
Bta07810 (387)	K19373	DNAJC28; DnaJ homolog subfamily C member 28	208
Bta15711 (553)			290
Bta05733 (1254)			358	K04574	1
Bta10215 (252)	K15306	RANBP1; Ran-binding protein 1	169
Bta10649 (253)			14
Bta07531 (232)			33
Bta14690 (373)	K14692	SLC30A5_7, ZNT5_7, MTP, MSC2; solute carrier family 30 (zinc transporter), member 5/7	389
Bta14341 (274)	K20029	ZDHHC3_7_25; palmitoyltransferase ZDHHC3/7/25 [EC:2.3.1.225]	261
Bta14836 (67)			4	K16525	1
Bta06085 (393)	K08852	ERN1; serine/threonine-protein kinase/endoribonuclease IRE1 [EC:2.7.11.1 3.1.26.-]	44
Bta09458 (458)	K10950	ERO1L; ERO1-like protein alpha [EC:1.8.4.-]	514
Bta06636 (205)			142	K15553	3
Bta06693 (371)	K01373	CTSF; cathepsin F [EC:3.4.22.41]	130
Bta05989 (501)	K07756	IP6K, IHPK; inositol-hexakisphosphate 5-kinase [EC:2.7.4.21]	406
Bta04573 (72)
Bta01189 (808)			442	K16551	1
Bta10158 (214)			380
Bta03435 (208)			8	K02109	1
Bta03992 (582)
Bta09313 (350)	K01363	CTSB; cathepsin B [EC:3.4.22.1]	142
Bta00438 (1169)	K18464	RTSC, SPG8; WASH complex subunit strumpellin	1330
Bta05243 (362)			5	K12554	1
Bta10993 (63)
Bta15605 (158)
Bta14112 (2038)	K23489	SVH1, Teq; HGF/MSP/plasminogen-like protein	489
Bta06609 (140)			6	K10261	1
Bta09259 (487)			63	K20697	17
Bta07521 (160)			14	K07738	1
Bta00966 (401)	K02175	BRN; beta-1,3-galactosyltransferase / beta-1,3-N-acetylglucosaminyltransferase [EC:2.4.1.62 2.4.1.-]	323
Bta12131 (399)	K12373	HEXA_B; hexosaminidase [EC:3.2.1.52]	175
Bta00766 (111)			2	K03624	1
Bta04792 (913)	K11140	ANPEP, CD13; aminopeptidase N [EC:3.4.11.2]	640
Bta06012 (181)	K17429	MRPL48; large subunit ribosomal protein L48	159
Bta13323 (502)			328
Bta05396 (625)
Bta03841 (404)	K08960	CSNK1E; casein kinase 1, epsilon [EC:2.7.11.1]	331
Bta03022 (179)	K14838	NOP15; nucleolar protein 15	53	K06173	4
Bta03988 (155)			3	K10798	1
Bta11157 (140)			13
Bta14032 (2275)	K11262	ACACA; acetyl-CoA carboxylase / biotin carboxylase 1 [EC:6.4.1.2 6.3.4.14 2.1.3.15]	2493
Bta06175 (1063)
Bta07524 (104)
Bta15500 (314)
Bta03833 (467)	K09645	CPVL; vitellogenic carboxypeptidase-like protein [EC:3.4.16.-]	473
Bta09288 (76)
Bta04167 (191)	K04393	CDC42; cell division control protein 42	264
Bta14433 (448)			23	K22044	2
Bta02287 (410)			9	K11838	6
Bta10006 (531)			366
Bta14868 (440)			4	K11927	1
Bta13284 (372)			325
Bta14395 (556)	K01077	E3.1.3.1, phoA, phoB; alkaline phosphatase [EC:3.1.3.1]	360
Bta04892 (134)			36	K20971	1
Bta12988 (106)			32	K00737	1
Bta04403 (379)	K11517	HAO; (S)-2-hydroxy-acid oxidase [EC:1.1.3.15]	283
Bta14404 (370)			346
Bta03818 (583)	K01187	malZ; alpha-glucosidase [EC:3.2.1.20]	114	K14210	85
Bta08790 (276)			535
Bta10409 (135)
Bta00761 (291)			70
Bta05022 (832)			257	K10750	1
Bta03544 (688)			187
Bta12401 (1378)			127	K06461	8
Bta06305 (664)			607
Bta08430 (77)			10	K11624	1
Bta08686 (1642)	K05643	ABCA3; ATP-binding cassette, subfamily A (ABC1), member 3	725
Bta08959 (1028)			333
Bta10337 (423)	K00002	AKR1A1, adh; alcohol dehydrogenase (NADP+) [EC:1.1.1.2]	225
Bta12631 (344)
Bta05911 (347)	K01366	CTSH; cathepsin H [EC:3.4.22.16]	43
Bta10765 (311)	K21032	B4GAT1; beta-1,4-glucuronyltransferase 1 [EC:2.4.1.-]	163
Bta11333 (183)	K01446	PGRP; peptidoglycan recognition protein	33	K24076	7
Bta15240 (525)	K03362	FBXW1_11, BTRC, beta-TRCP; F-box and WD-40 domain protein 1/11	610
Bta04927 (324)
Bta02764 (223)			67	K03598	2
Bta09702 (521)			7	K21442	1
Bta07874 (147)
Bta00674 (210)
Bta00810 (189)			313
Bta05734 (210)			20	K03531	1
Bta09106 (166)			252
Bta11908 (212)			141
Bta08361 (99)			19
Bta03720 (280)			181
Bta01083 (289)			19	K04180	1
Bta13995 (204)			5	K03798	1
Bta05550 (1130)			3	K01205	1
Bta04372 (83)			13
Bta13689 (587)
Bta14875 (232)	K24779	ZFYVE21; zinc finger FYVE domain-containing protein 21	123
Bta11838 (524)			247
Bta08270 (1040)	K16311	SIK2; serine/threonine-protein kinase SIK2 [EC:2.7.11.1]	403
Bta14148 (628)			301
Bta06020 (358)	K15272	SLC35A1_2_3; solute carrier family 35 (UDP-sugar transporter), member A1/2/3	184
Bta07992 (556)	K06276	PDPK1; 3-phosphoinositide dependent protein kinase-1 [EC:2.7.11.1]	439
Bta13260 (242)	K13248	PHOSPHO2; pyridoxal phosphate phosphatase PHOSPHO2 [EC:3.1.3.74]	160
Bta07039 (135)			74
Bta04519 (235)			292
Bta06327 (771)	K01187	malZ; alpha-glucosidase [EC:3.2.1.20]	28
Bta14325 (182)	K02098	SPIR; spire	30
Bta01896 (491)	K14209	SLC36A, PAT; solute carrier family 36 (proton-coupled amino acid transporter)	455
Bta11913 (484)	K14073	PNLIP, PL; pancreatic triacylglycerol lipase [EC:3.1.1.3]	60	K14074	25
Bta12605 (319)	K01363	CTSB; cathepsin B [EC:3.4.22.1]	187
Bta13682 (501)	K09220	IKZF, ZNFN1A; IKAROS family zinc finger protein	260
Bta03013 (499)			273
Bta11021 (63)			3	K11859	1
Bta03029 (202)	K10583	UBE2S, E2EPF; ubiquitin-conjugating enzyme E2 S [EC:2.3.2.23]	264
Bta06095 (186)	K10425	DCTN3; dynactin 3	19
Bta04479 (231)			152
Bta12469 (209)	K07893	RAB6A; Ras-related protein Rab-6A	286
Bta08427 (653)	K14210	SLC3A1, RBAT; solute carrier family 3 (neutral and basic amino acid transporter), member 1	64	K01187	45
Bta00809 (470)			66	K09614	1
Bta00981 (426)	K09048	CREB3; cyclic AMP-responsive element-binding protein 3	148
Bta11871 (401)	K01373	CTSF; cathepsin F [EC:3.4.22.41]	131
Bta13753 (580)	K16747	BBS2; Bardet-Biedl syndrome 2 protein	244
Bta03006 (1411)	K11255	NCOA2, TIF2, KAT13C; nuclear receptor coactivator 2	475
Bta11052 (545)	K05768	GSN; gelsolin	381
Bta10001 (117)			3	K06881	1
Bta12299 (441)	K14709	SLC39A1_2_3, ZIP1_2_3; solute carrier family 39 (zinc transporter), member 1/2/3	214
Bta05522 (72)
Bta04970 (65)
Bta03861 (446)			31	K10398	1
Bta02548 (112)			2	K11140	1
Bta12622 (931)	K06826	NID; nidogen (entactin)	200
Bta13598 (510)	K14615	GIF, IF; gastric intrinsic factor	309
Bta05452 (430)			81
Bta08765 (127)
Bta00378 (862)	K24501	PRDM1; PR domain zinc finger protein 1 [EC:2.1.1.-]	271
Bta15452 (1013)	K23697	SHB_D_E_F; SH2 domain-containing adapter protein B/D/E/F	210
Bta00940 (294)			417
Bta15228 (154)	K04552	UBE2L3, UBCH7; ubiquitin-conjugating enzyme E2 L3 [EC:2.3.2.23]	197
Bta05383 (222)			216
Bta12309 (914)			461
Bta11463 (310)	K16220	HAX1; HCLS1-associated protein X-1	55
Bta06403 (186)	K12301	SLC17A5; MFS transporter, ACS family, solute carrier family 17 (sodium-dependent inorganic phosphate cotransporter), member 5	10
Bta08991 (76)			6
Bta07890 (152)	K20368	CNIH, ERV14; protein cornichon	155
Bta10190 (35)
Bta14568 (379)	K04632	GNAS; guanine nucleotide-binding protein G(s) subunit alpha	503
Bta08175 (82)			1	K13953	1
Bta11883 (169)			59	K07258	1
Bta10704 (149)			37
Bta05431 (107)			2	K10808	1
Bta10113 (761)	K04599	MTH; G protein-coupled receptor Mth (Methuselah protein)	390
Bta10271 (671)	K10448	KLHL10; kelch-like protein 10	648
Bta09407 (135)			4	K01710	1
Bta11427 (313)	K15698	RNF121_175; RING finger protein 121/175	318
Bta07906 (206)	K03440	ASICN; acid-sensing ion channel, other	10	K04828	5
Bta09214 (236)	K14851	RRP17, NOL12; ribosomal RNA-processing protein 17	72
Bta12263 (449)	K01294	CPE; carboxypeptidase E [EC:3.4.17.10]	348
Bta11771 (386)	K10318	FBXO43, EMI2; F-box protein 43	34	K10292	6
Bta13057 (147)			167
Bta14909 (579)			119
Bta10837 (277)			12	K00889	1
Bta05490 (68)			2	K17960	1
Bta09990 (203)			1	K01647	1
Bta07679 (509)	K14999	CYP6; cytochrome P450 family 6 [EC:1.14.-.-]	385
Bta02871 (519)			231
Bta00975 (180)	K07839	RAP2C; Ras-related protein Rap-2C	228
Bta08741 (378)	K00731	C1GALT1; glycoprotein-N-acetylgalactosamine 3-beta-galactosyltransferase [EC:2.4.1.122]	42
Bta04244 (193)	K13348	MPV17; protein Mpv17	149
Bta05027 (345)			32
Bta03972 (434)	K22555	TBC1D23; TBC1 domain family member 23	200
Bta04809 (571)			184
Bta12318 (104)
Bta11162 (427)	K14997	SLC38A11; solute carrier family 38 (sodium-coupled neutral amino acid transporter), member 11	425
Bta05885 (184)			147
Bta02464 (3393)			2346	K14806	0
Bta07852 (1656)			381
Bta12885 (82)			1	K01354	1
Bta00282 (92)
Bta08592 (1485)			1011
Bta14969 (155)			124
Bta13311 (233)	K16862	PLD6; mitochondrial cardiolipin hydrolase [EC:3.1.4.-]	65
Bta13363 (142)			140
Bta04210 (686)	K00910	ADRBK, GRK; beta-adrenergic-receptor kinase [EC:2.7.11.15]	879
Bta06234 (354)	K04534	GNAO, G-ALPHA-O; guanine nucleotide-binding protein G(o) subunit alpha	497
Bta13690 (285)	K17338	REEP1_2_3_4; receptor expression-enhancing protein 1/2/3/4	54
Bta11923 (518)	K14999	CYP6; cytochrome P450 family 6 [EC:1.14.-.-]	298
Bta04715 (195)	K04392	RAC1; Ras-related C3 botulinum toxin substrate 1	269
Bta06625 (103)			4	K22237	1
Bta02375 (919)			137
Bta04664 (643)			384
Bta00353 (178)			16	K07378	10
Bta03780 (301)	K17725	ETHE1; sulfur dioxygenase [EC:1.13.11.18]	17
Bta09048 (834)			20	K07847	10
Bta00110 (580)			164
Bta03798 (513)			16	K10667	1
Bta15787 (205)	K07945	ARL4; ADP-ribosylation factor-like protein 4	240
Bta04208 (178)	K20472	COPZ, RET3; coatomer subunit zeta	298
Bta14222 (514)	K13356	FAR; alcohol-forming fatty acyl-CoA reductase [EC:1.2.1.84]	428
Bta09802 (164)	K10840	CETN2; centrin-2	94	K16465	62
Bta09467 (89)			154
Bta12158 (813)			356
Bta02884 (503)	K14999	CYP6; cytochrome P450 family 6 [EC:1.14.-.-]	416
Bta07988 (318)	K08492	STX18; syntaxin 18	224
Bta13373 (259)
Bta14506 (159)			173
Bta01299 (362)	K08035	FOXA2, HNF3B; forkhead box protein A2, hepatocyte nuclear factor 3-beta	303
Bta09255 (122)			14	K23483	1
Bta14587 (901)	K07525	NGEF, EPHEXIN, ARHGEF27; neuronal guanine nucleotide exchange factor	210
Bta13066 (152)			38	K07566	1
Bta00390 (290)			4	K03155	2
Bta13554 (140)	K20316	SCOC; short coiled-coil protein	139
Bta10583 (187)	K22037	inx, zpg, ogre, shakB; innexin	12	K09114	1
Bta07094 (441)			21	K24334	1
Bta14486 (655)			4	K09503	1
Bta03269 (465)			9	K16271	1
Bta06777 (1606)	K20282	GCC2; GRIP and coiled-coil domain-containing protein 2	301
Bta01517 (385)	K12613	DCP2; mRNA-decapping enzyme subunit 2 [EC:3.6.1.62]	336
Bta00230 (271)			37	K07379	1
Bta09422 (60)			1	K09595	1
Bta03449 (359)	K15283	SLC35E1; solute carrier family 35, member E1	310
Bta04501 (99)			1	K03442	1
Bta01396 (471)			488
Bta03159 (198)	K07830	RRAS2, TC21; Ras-related protein R-Ras2	218
Bta12780 (64)			2	K11324	1
Bta00812 (297)			279	K06115	1
Bta09415 (576)			9	K09403	7
Bta05310 (84)			11	K03599	1
Bta20004 (363)	K01373	CTSF; cathepsin F [EC:3.4.22.41]	114
Bta03177 (220)	K00799	GST, gst; glutathione S-transferase [EC:2.5.1.18]	146
Bta11577 (141)			147
Bta14720 (73)			1
Bta00139 (155)	K00861	RFK, FMN1; riboflavin kinase [EC:2.7.1.26]	165
Bta10660 (165)	K20793	NAA50, NAT5; N-alpha-acetyltransferase 50 [EC:2.3.1.258]	183
Bta01176 (101)			4	K05144	1
Bta06559 (383)	K15284	SLC35E2; solute carrier family 35, member E2	300
Bta04983 (515)			315
Bta01248 (121)
Bta11836 (77)	K03109	SRP9; signal recognition particle subunit SRP9	90
Bta09005 (164)
Bta06281 (198)	K10250	ELOVL7; elongation of very long chain fatty acids protein 7 [EC:2.3.1.199]	72
Bta03036 (428)			405
Bta03949 (308)			232
Bta01211 (94)	K12621	LSM2; U6 snRNA-associated Sm-like protein LSm2	134
Bta12934 (265)	K20097	FKBPL; FK506-binding protein-like	35	K09571	10
Bta10969 (920)			721
Bta07249 (300)			151	K09586	26
Bta11511 (1007)			289	K16608	43
Bta08290 (378)			171
Bta00067 (648)			359	K00108	39
Bta14357 (227)			7	K18592	1

## Sheet: 4d
Pathway reconstruction results from the 329 genes out of a total of 735 DEGs in viruliferous MEAM1 whiteflies versus non-viruliferous whiteflies.
Metabolism
Global and overview maps
01100 Metabolic pathways (50)
K00002
Bta10337
K00029
Bta14961
K00297
Bta01708
K00474
Bta13829
K00507
Bta08933, Bta08932, Bta04098
K00699
Bta05951, Bta12269
K00720
Bta12376
K00726
Bta07496
K00731
Bta08741
K00738
Bta04680
K00799
Bta15447, Bta03177
K00825
Bta10366
K00861
Bta00139
K00911
Bta08259
K00942
Bta11319
K00981
Bta12096
K01077
Bta07544, Bta14395
K01135
Bta04774
K01183
Bta02274
K01187
Bta15649, Bta03818, Bta06327
K01194
Bta09856
K01580
Bta09472
K01586
Bta03593
K01596
Bta09047
K01611
Bta08858
K01941
Bta04508
K03434
Bta00891
K03783
Bta14886
K05858
Bta12195
K07232
Bta06739
K10250
Bta06281
K11140
Bta01559, Bta04792
K11262
Bta14032
K11517
Bta04403
K12373
Bta14774, Bta12131
K12657
Bta00151
K13248
Bta13260
K13293
Bta15489
K13644
Bta07002
K14073
Bta11913
K14156
Bta15421
K14410
Bta01964
K14459
Bta15340
K17725
Bta03780
K18334
Bta03200
K18437
Bta14755
K18592
Bta05895
K19970
Bta07799
K21032
Bta10765
K23727
Bta13534
01110 Biosynthesis of secondary metabolites (18)
K00002
Bta10337
K00699
Bta05951, Bta12269
K00825
Bta10366
K00861
Bta00139
K00981
Bta12096
K01187
Bta15649, Bta03818, Bta06327
K01194
Bta09856
K01580
Bta09472
K01586
Bta03593
K01596
Bta09047
K03783
Bta14886
K06045
Bta04622
K10250
Bta06281
K11262
Bta14032
K11517
Bta04403
K12657
Bta00151
K13644
Bta07002
K19970
Bta07799
01120 Microbial metabolism in diverse environments (10)
K00002
Bta10337
K00029
Bta14961
K00297
Bta01708
K01580
Bta09472
K01586
Bta03593
K01596
Bta09047
K11262
Bta14032
K11517
Bta04403
K17725
Bta03780
K18334
Bta03200
01200 Carbon metabolism (3)
K00029
Bta14961
K00297
Bta01708
K11517
Bta04403
01210 2-Oxocarboxylic acid metabolism (1)
K00825
Bta10366
01212 Fatty acid metabolism (3)
K00507
Bta08933, Bta08932, Bta04098
K10250
Bta06281
K11262
Bta14032
01230 Biosynthesis of amino acids (2)
K01586
Bta03593
K12657
Bta00151
01240 Biosynthesis of cofactors (5)
K00002
Bta10337
K00699
Bta05951, Bta12269
K00861
Bta00139
K01077
Bta07544, Bta14395
K13248
Bta13260
01220 Degradation of aromatic compounds (1)
K00002
Bta10337
Carbohydrate metabolism
00010 Glycolysis / Gluconeogenesis (2)
K00002
Bta10337
K01596
Bta09047
00020 Citrate cycle (TCA cycle) (1)
K01596
Bta09047
00040 Pentose and glucuronate interconversions (2)
K00002
Bta10337
K00699
Bta05951, Bta12269
00051 Fructose and mannose metabolism (2)
K03332
Bta04549
K18334
Bta03200
00052 Galactose metabolism (1)
K01187
Bta15649, Bta03818, Bta06327
00053 Ascorbate and aldarate metabolism (2)
K00002
Bta10337
K00699
Bta05951, Bta12269
00500 Starch and sucrose metabolism (2)
K01187
Bta15649, Bta03818, Bta06327
K01194
Bta09856
00520 Amino sugar and nucleotide sugar metabolism (2)
K01183
Bta02274
K12373
Bta14774, Bta12131
00620 Pyruvate metabolism (4)
K00002
Bta10337
K00029
Bta14961
K01596
Bta09047
K11262
Bta14032
00630 Glyoxylate and dicarboxylate metabolism (1)
K11517
Bta04403
00640 Propanoate metabolism (1)
K11262
Bta14032
00650 Butanoate metabolism (1)
K01580
Bta09472
00562 Inositol phosphate metabolism (2)
K00911
Bta08259
K05858
Bta12195
Energy metabolism
00710 Carbon fixation in photosynthetic organisms (1)
K00029
Bta14961
00720 Carbon fixation pathways in prokaryotes (1)
K00297
Bta01708
00920 Sulfur metabolism (1)
K17725
Bta03780
Lipid metabolism
00061 Fatty acid biosynthesis (1)
K11262
Bta14032
00062 Fatty acid elongation (1)
K10250
Bta06281
00073 Cutin, suberine and wax biosynthesis (1)
K13356
Bta08630, Bta14222
00140 Steroid hormone biosynthesis (1)
K00699
Bta05951, Bta12269
00561 Glycerolipid metabolism (2)
K00002
Bta10337
K14073
Bta11913
00564 Glycerophospholipid metabolism (3)
K00981
Bta12096
K13644
Bta07002
K14156
Bta15421
00565 Ether lipid metabolism (1)
K13644
Bta07002
00600 Sphingolipid metabolism (2)
K00720
Bta12376
K23727
Bta13534
00590 Arachidonic acid metabolism (1)
K18592
Bta05895
01040 Biosynthesis of unsaturated fatty acids (2)
K00507
Bta08933, Bta08932, Bta04098
K10250
Bta06281
Nucleotide metabolism
00230 Purine metabolism (5)
K00942
Bta11319
K03783
Bta14886
K13293
Bta15489
K18437
Bta14755
K19970
Bta07799
00240 Pyrimidine metabolism (2)
K03783
Bta14886
K19970
Bta07799
Amino acid metabolism
00250 Alanine, aspartate and glutamate metabolism (1)
K01580
Bta09472
00270 Cysteine and methionine metabolism (1)
K01611
Bta08858
00300 Lysine biosynthesis (2)
K00825
Bta10366
K01586
Bta03593
00310 Lysine degradation (2)
K00474
Bta13829
K00825
Bta10366
00220 Arginine biosynthesis (1)
K01941
Bta04508
00330 Arginine and proline metabolism (2)
K01611
Bta08858
K12657
Bta00151
00380 Tryptophan metabolism (1)
K00825
Bta10366
Metabolism of other amino acids
00410 beta-Alanine metabolism (1)
K01580
Bta09472
00430 Taurine and hypotaurine metabolism (2)
K01580
Bta09472
K18592
Bta05895
00440 Phosphonate and phosphinate metabolism (1)
K13644
Bta07002
00460 Cyanoamino acid metabolism (1)
K18592
Bta05895
00480 Glutathione metabolism (4)
K00799
Bta15447, Bta03177
K07232
Bta06739
K11140
Bta01559, Bta04792
K18592
Bta05895
Glycan biosynthesis and metabolism
00510 N-Glycan biosynthesis (2)
K00726
Bta07496
K00738
Bta04680
00513 Various types of N-glycan biosynthesis (4)
K00726
Bta07496
K00738
Bta04680
K12373
Bta14774, Bta12131
K14459
Bta15340
00512 Mucin type O-glycan biosynthesis (1)
K00731
Bta08741
00515 Mannose type O-glycan biosynthesis (1)
K21032
Bta10765
00514 Other types of O-glycan biosynthesis (1)
K00731
Bta08741
00531 Glycosaminoglycan degradation (2)
K01135
Bta04774
K12373
Bta14774, Bta12131
00563 Glycosylphosphatidylinositol (GPI)-anchor biosynthesis (1)
K03434
Bta00891
00603 Glycosphingolipid biosynthesis - globo and isoglobo series (1)
K12373
Bta14774, Bta12131
00604 Glycosphingolipid biosynthesis - ganglio series (1)
K12373
Bta14774, Bta12131
00511 Other glycan degradation (2)
K12373
Bta14774, Bta12131
K14459
Bta15340
Metabolism of cofactors and vitamins
00730 Thiamine metabolism (1)
K01077
Bta07544, Bta14395
00740 Riboflavin metabolism (2)
K00861
Bta00139
K14410
Bta01964
00750 Vitamin B6 metabolism (1)
K13248
Bta13260
00760 Nicotinate and nicotinamide metabolism (2)
K03783
Bta14886
K19970
Bta07799
00790 Folate biosynthesis (1)
K01077
Bta07544, Bta14395
00670 One carbon pool by folate (1)
K00297
Bta01708
00830 Retinol metabolism (1)
K00699
Bta05951, Bta12269
00860 Porphyrin and chlorophyll metabolism (2)
K00699
Bta05951, Bta12269
K19054
Bta14930
Metabolism of terpenoids and polyketides
00909 Sesquiterpenoid and triterpenoid biosynthesis (1)
K06045
Bta04622
Biosynthesis of other secondary metabolites
00254 Aflatoxin biosynthesis (1)
K11262
Bta14032
Xenobiotics biodegradation and metabolism
00791 Atrazine degradation (1)
K01941
Bta04508
00930 Caprolactam degradation (1)
K00002
Bta10337
00980 Metabolism of xenobiotics by cytochrome P450 (2)
K00699
Bta05951, Bta12269
K00799
Bta15447, Bta03177
00982 Drug metabolism - cytochrome P450 (2)
K00699
Bta05951, Bta12269
K00799
Bta15447, Bta03177
00983 Drug metabolism - other enzymes (2)
K00699
Bta05951, Bta12269
K00799
Bta15447, Bta03177
Genetic Information Processing
Transcription
03022 Basal transcription factors (1)
K03134
Bta11698
03040 Spliceosome (2)
K03283
Bta06076, Bta03000, Bta14532
K12621
Bta01211
Translation
03013 RNA transport (2)
K12160
Bta07686
K13176
Bta11585
03015 mRNA surveillance pathway (2)
K03265
Bta04179, Bta02989
K11583
Bta04026, Bta04025
Folding, sorting and degradation
03060 Protein export (3)
K03109
Bta11836
K07342
Bta02098
K12948
Bta07880
04141 Protein processing in endoplasmic reticulum (5)
K03283
Bta06076, Bta03000, Bta14532
K07342
Bta02098
K08852
Bta06086, Bta06085
K09561
Bta10892
K10950
Bta09458
04130 SNARE interactions in vesicular transport (2)
K08492
Bta07988
K13504
Bta15587
04120 Ubiquitin mediated proteolysis (8)
K03362
Bta15240
K04506
Bta14493
K04552
Bta15228
K04707
Bta10421
K09561
Bta10892
K10583
Bta03029
K10600
Bta14565
K10687
Bta04861
03018 RNA degradation (3)
K12613
Bta01517
K12621
Bta01211
K14443
Bta07280, Bta00266
Replication and repair
03030 DNA replication (2)
K02324
Bta08957
K02326
Bta01855
03410 Base excision repair (2)
K02324
Bta08957
K02326
Bta01855
03420 Nucleotide excision repair (3)
K02324
Bta08957
K02326
Bta01855
K10840
Bta09802
03450 Non-homologous end-joining (1)
K10980
Bta03707
Environmental Information Processing
Membrane transport
02010 ABC transporters (1)
K05643
Bta08686
Signal transduction
02020 Two-component system (1)
K01077
Bta07544, Bta14395
04010 MAPK signaling pathway (8)
K02677
Bta14253
K03283
Bta06076, Bta03000, Bta14532
K04346
Bta04484
K04392
Bta11558, Bta04715
K04393
Bta15478, Bta04167
K04439
Bta08332
K04674
Bta04818
K07830
Bta03159
04013 MAPK signaling pathway - fly (4)
K04392
Bta11558, Bta04715
K04506
Bta14493
K20211
Bta03261
K20235
Bta07953
04011 MAPK signaling pathway - yeast (4)
K02677
Bta14253
K04393
Bta15478, Bta04167
K06276
Bta07992
K09448
Bta04351
04012 ErbB signaling pathway (3)
K02677
Bta14253
K04515
Bta06089
K04707
Bta10421
04014 Ras signaling pathway (4)
K02677
Bta14253
K04392
Bta11558, Bta04715
K04393
Bta15478, Bta04167
K07830
Bta03159
04015 Rap1 signaling pathway (8)
K02677
Bta14253
K04392
Bta11558, Bta04715
K04393
Bta15478, Bta04167
K04534
Bta06234
K04632
Bta14568
K05692
Bta13437
K05858
Bta12195
K06093
Bta15565
04310 Wnt signaling pathway (10)
K02677
Bta14253
K03362
Bta15240
K04392
Bta11558, Bta04715
K04491
Bta08159
K04506
Bta14493
K04511
Bta05836
K04515
Bta06089
K05858
Bta12195
K08960
Bta03841
K23605
Bta14627
04330 Notch signaling pathway (1)
K06053
Bta03004
04340 Hedgehog signaling pathway (4)
K00910
Bta04210
K03362
Bta15240
K04439
Bta08332
K08960
Bta03841
04341 Hedgehog signaling pathway - fly (2)
K03362
Bta15240
K08960
Bta03841
04350 TGF-beta signaling pathway (2)
K04674
Bta04818
K23605
Bta14627
04390 Hippo signaling pathway (8)
K03362
Bta15240
K04491
Bta08159
K04674
Bta04818
K05692
Bta13437
K06093
Bta15565
K08960
Bta03841
K09448
Bta04351
K23605
Bta14627
04391 Hippo signaling pathway - fly (5)
K05692
Bta13437
K06093
Bta15565
K08960
Bta03841
K09448
Bta04351
K16672
Bta00915
04392 Hippo signaling pathway - multiple species (2)
K08960
Bta03841
K09448
Bta04351
04370 VEGF signaling pathway (3)
K02677
Bta14253
K04392
Bta11558, Bta04715
K04393
Bta15478, Bta04167
04371 Apelin signaling pathway (5)
K04674
Bta04818
K05849
Bta13074
K05858
Bta12195
K07830
Bta03159
K23605
Bta14627
04668 TNF signaling pathway (1)
K09048
Bta00981
04066 HIF-1 signaling pathway (2)
K02677
Bta14253
K04515
Bta06089
04068 FoxO signaling pathway (5)
K01596
Bta09047
K04674
Bta04818
K06276
Bta07992
K08960
Bta03841
K23605
Bta14627
04020 Calcium signaling pathway (8)
K00911
Bta08259
K02677
Bta14253
K04157
Bta03110
K04515
Bta06089
K04632
Bta14568
K05849
Bta13074
K05858
Bta12195
K16056
Bta04481
04070 Phosphatidylinositol signaling system (5)
K00911
Bta08259
K00981
Bta12096
K02677
Bta14253
K05858
Bta12195
K07756
Bta05989
04072 Phospholipase D signaling pathway (5)
K02677
Bta14253
K04346
Bta04484
K04632
Bta14568
K05858
Bta12195
K07830
Bta03159
04071 Sphingolipid signaling pathway (7)
K02677
Bta14253
K04346
Bta04484
K04392
Bta11558, Bta04715
K05858
Bta12195
K06276
Bta07992
K11583
Bta04026, Bta04025
K23727
Bta13534
04024 cAMP signaling pathway (8)
K01540
Bta09834
K04392
Bta11558, Bta04715
K04515
Bta06089
K04632
Bta14568
K07830
Bta03159
K09048
Bta00981
K13293
Bta15489
K16056
Bta04481
04022 cGMP-PKG signaling pathway (5)
K01540
Bta09834
K04346
Bta04484
K05849
Bta13074
K05858
Bta12195
K09048
Bta00981
04151 PI3K-Akt signaling pathway (6)
K01596
Bta09047
K02677
Bta14253
K04392
Bta11558, Bta04715
K06276
Bta07992
K09048
Bta00981
K11583
Bta04026, Bta04025
04152 AMPK signaling pathway (7)
K00507
Bta08933, Bta08932, Bta04098
K01596
Bta09047
K06276
Bta07992
K07359
Bta09151
K09048
Bta00981
K11262
Bta14032
K11583
Bta04026, Bta04025
04150 mTOR signaling pathway (2)
K02677
Bta14253
K06276
Bta07992
Signaling molecules and interaction
04080 Neuroactive ligand-receptor interaction (3)
K04157
Bta03110
K04578
Bta01738
K08375
Bta15373
04060 Cytokine-cytokine receptor interaction (1)
K04674
Bta04818
04514 Cell adhesion molecules (1)
K16336
Bta07388
Cellular Processes
Transport and catabolism
04144 Endocytosis (12)
K00910
Bta04210
K03283
Bta06076, Bta03000, Bta14532
K04393
Bta15478, Bta04167
K04439
Bta08332
K04674
Bta04818
K04707
Bta10421
K05758
Bta04640
K06093
Bta15565
K12193
Bta02800
K13649
Bta03427
K18464
Bta00438
K23605
Bta14627
04145 Phagosome (6)
K04392
Bta11558, Bta04715
K05692
Bta13437
K07342
Bta02098
K07374
Bta03900
K08492
Bta07988
K13885
Bta13153
04142 Lysosome (9)
K01135
Bta04774
K01363
Bta10766, Bta14721, Bta14751, Bta08697, Bta12986, Bta09313, Bta12605
K01366
Bta05911
K01373
Bta04870, Bta06690, Bta05912, Bta02143, Bta09676, Bta06693, Bta11871, Bta20004
K06497
Bta11284
K12301
Bta06403
K12373
Bta14774, Bta12131
K12394
Bta10683
K14410
Bta01964
04146 Peroxisome (3)
K11517
Bta04403
K13348
Bta04244
K13356
Bta08630, Bta14222
04140 Autophagy - animal (7)
K01363
Bta10766, Bta14721, Bta14751, Bta08697, Bta12986, Bta09313, Bta12605
K06276
Bta07992
K07359
Bta09151
K07830
Bta03159
K07925
Bta04952
K08852
Bta06086, Bta06085
K21247
Bta09963
04138 Autophagy - yeast (3)
K05758
Bta04640
K07756
Bta05989
K14209
Bta01716, Bta09730, Bta01723, Bta01896
04137 Mitophagy - animal (1)
K07830
Bta03159
04139 Mitophagy - yeast (1)
K02677
Bta14253
Cell growth and death
04110 Cell cycle (1)
K23605
Bta14627
04111 Cell cycle - yeast (2)
K02219
Bta05106
K18669
Bta00084, Bta04461
04114 Oocyte meiosis (3)
K03362
Bta15240
K04515
Bta06089
K10318
Bta11771
04210 Apoptosis (8)
K01363
Bta10766, Bta14721, Bta14751, Bta08697, Bta12986, Bta09313, Bta12605
K01366
Bta05911
K01373
Bta04870, Bta06690, Bta05912, Bta02143, Bta09676, Bta06693, Bta11871, Bta20004
K02311
Bta06964
K05692
Bta13437
K06276
Bta07992
K07374
Bta03900
K08852
Bta06086, Bta06085
04217 Necroptosis (2)
K04515
Bta06089
K12193
Bta02800
04115 p53 signaling pathway (2)
K04506
Bta14493
K10141
Bta06196
04218 Cellular senescence (4)
K03362
Bta15240
K04674
Bta04818
K07830
Bta03159
K23605
Bta14627
Cellular community - eukaryotes
04510 Focal adhesion (5)
K02677
Bta14253
K04392
Bta11558, Bta04715
K04393
Bta15478, Bta04167
K05692
Bta13437
K06276
Bta07992
04520 Adherens junction (6)
K04392
Bta11558, Bta04715
K04393
Bta15478, Bta04167
K04491
Bta08159
K04674
Bta04818
K05692
Bta13437
K23605
Bta14627
04530 Tight junction (8)
K04392
Bta11558, Bta04715
K04393
Bta15478, Bta04167
K05692
Bta13437
K05758
Bta04640
K06093
Bta15565
K06105
Bta01699
K07374
Bta03900
K07839
Bta00975
04540 Gap junction (5)
K02677
Bta14253
K04157
Bta03110
K04632
Bta14568
K05858
Bta12195
K07374
Bta03900
04550 Signaling pathways regulating pluripotency of stem cells (1)
K23605
Bta14627
Cellular community - prokaryotes
02024 Quorum sensing (1)
K01580
Bta09472
Cell motility
04810 Regulation of actin cytoskeleton (7)
K04346
Bta04484
K04392
Bta11558, Bta04715
K04393
Bta15478, Bta04167
K05692
Bta13437
K05758
Bta04640
K05768
Bta11052
K07830
Bta03159
Organismal Systems
Immune system
04640 Hematopoietic cell lineage (1)
K11140
Bta01559, Bta04792
04611 Platelet activation (5)
K04632
Bta14568
K05692
Bta13437
K05858
Bta12195
K16056
Bta04481
K19720
Bta09601
04613 Neutrophil extracellular trap formation (4)
K02677
Bta14253
K04392
Bta11558, Bta04715
K05692
Bta13437
K05858
Bta12195
04620 Toll-like receptor signaling pathway (1)
K04392
Bta11558, Bta04715
04624 Toll and Imd signaling pathway (2)
K01446
Bta11333
K03362
Bta15240
04621 NOD-like receptor signaling pathway (2)
K01363
Bta10766, Bta14721, Bta14751, Bta08697, Bta12986, Bta09313, Bta12605
K05858
Bta12195
04625 C-type lectin receptor signaling pathway (1)
K07830
Bta03159
04650 Natural killer cell mediated cytotoxicity (2)
K02677
Bta14253
K04392
Bta11558, Bta04715
04612 Antigen processing and presentation (2)
K01363
Bta10766, Bta14721, Bta14751, Bta08697, Bta12986, Bta09313, Bta12605
K03283
Bta06076, Bta03000, Bta14532
04660 T cell receptor signaling pathway (2)
K04393
Bta15478, Bta04167
K06276
Bta07992
04658 Th1 and Th2 cell differentiation (1)
K06053
Bta03004
04659 Th17 cell differentiation (2)
K04674
Bta04818
K23605
Bta14627
04662 B cell receptor signaling pathway (1)
K04392
Bta11558, Bta04715
04664 Fc epsilon RI signaling pathway (3)
K02677
Bta14253
K04392
Bta11558, Bta04715
K06276
Bta07992
04666 Fc gamma R-mediated phagocytosis (5)
K02677
Bta14253
K04392
Bta11558, Bta04715
K04393
Bta15478, Bta04167
K05758
Bta04640
K05768
Bta11052
04670 Leukocyte transendothelial migration (4)
K02677
Bta14253
K04392
Bta11558, Bta04715
K04393
Bta15478, Bta04167
K05692
Bta13437
04062 Chemokine signaling pathway (5)
K00910
Bta04210
K04392
Bta11558, Bta04715
K04393
Bta15478, Bta04167
K04439
Bta08332
K05858
Bta12195
Endocrine system
04911 Insulin secretion (7)
K01540
Bta09834
K02677
Bta14253
K04515
Bta06089
K04632
Bta14568
K05858
Bta12195
K09048
Bta00981
K13504
Bta15587
04910 Insulin signaling pathway (4)
K01596
Bta09047
K04707
Bta10421
K06276
Bta07992
K11262
Bta14032
04922 Glucagon signaling pathway (7)
K01596
Bta09047
K04515
Bta06089
K04632
Bta14568
K05858
Bta12195
K09048
Bta00981
K11262
Bta14032
K16311
Bta08270
04923 Regulation of lipolysis in adipocytes (1)
K04632
Bta14568
04920 Adipocytokine signaling pathway (2)
K01596
Bta09047
K07359
Bta09151
03320 PPAR signaling pathway (4)
K00029
Bta14961
K00507
Bta08933, Bta08932, Bta04098
K01596
Bta09047
K06276
Bta07992
04929 GnRH secretion (3)
K02677
Bta14253
K04439
Bta08332
K05858
Bta12195
04912 GnRH signaling pathway (5)
K02677
Bta14253
K04393
Bta15478, Bta04167
K04515
Bta06089
K04632
Bta14568
K05858
Bta12195
04913 Ovarian steroidogenesis (2)
K04632
Bta14568
K13885
Bta13153
04915 Estrogen signaling pathway (6)
K03283
Bta06076, Bta03000, Bta14532
K04534
Bta06234
K04632
Bta14568
K05858
Bta12195
K09048
Bta00981
K11255
Bta03006
04921 Oxytocin signaling pathway (7)
K02677
Bta14253
K04515
Bta06089
K04534
Bta06234
K04632
Bta14568
K05692
Bta13437
K05858
Bta12195
K07359
Bta09151
04926 Relaxin signaling pathway (8)
K02677
Bta14253
K04439
Bta08332
K04534
Bta06234
K04632
Bta14568
K04674
Bta04818
K05858
Bta12195
K09048
Bta00981
K19720
Bta09601
04935 Growth hormone synthesis, secretion and action (4)
K02677
Bta14253
K04632
Bta14568
K05858
Bta12195
K09048
Bta00981
04918 Thyroid hormone synthesis (5)
K01540
Bta09834
K02677
Bta14253
K04632
Bta14568
K05858
Bta12195
K09048
Bta00981
04919 Thyroid hormone signaling pathway (6)
K01540
Bta09834
K02677
Bta14253
K05692
Bta13437
K05858
Bta12195
K06276
Bta07992
K11255
Bta03006
04928 Parathyroid hormone synthesis, secretion and action (7)
K02677
Bta14253
K04346
Bta04484
K04439
Bta08332
K04632
Bta14568
K05858
Bta12195
K09048
Bta00981
K13293
Bta15489
04916 Melanogenesis (7)
K02677
Bta14253
K04491
Bta08159
K04515
Bta06089
K04534
Bta06234
K04632
Bta14568
K05858
Bta12195
K09048
Bta00981
04924 Renin secretion (4)
K01363
Bta10766, Bta14721, Bta14751, Bta08697, Bta12986, Bta09313, Bta12605
K04632
Bta14568
K05858
Bta12195
K16056
Bta04481
04614 Renin-angiotensin system (1)
K11140
Bta01559, Bta04792
04925 Aldosterone synthesis and secretion (8)
K01540
Bta09834
K02677
Bta14253
K04515
Bta06089
K04632
Bta14568
K05858
Bta12195
K09048
Bta00981
K13885
Bta13153
K16056
Bta04481
04927 Cortisol synthesis and secretion (6)
K04632
Bta14568
K05858
Bta12195
K09048
Bta00981
K13885
Bta13153
K16056
Bta04481
K18437
Bta14755
Circulatory system
04260 Cardiac muscle contraction (2)
K01540
Bta09834
K05849
Bta13074
04261 Adrenergic signaling in cardiomyocytes (8)
K01540
Bta09834
K02677
Bta14253
K04515
Bta06089
K04632
Bta14568
K05849
Bta13074
K05858
Bta12195
K09048
Bta00981
K11583
Bta04026, Bta04025
04270 Vascular smooth muscle contraction (4)
K02677
Bta14253
K04346
Bta04484
K04632
Bta14568
K05858
Bta12195
Digestive system
04970 Salivary secretion (5)
K01540
Bta09834
K02677
Bta14253
K04632
Bta14568
K05858
Bta12195
K13504
Bta15587
04971 Gastric acid secretion (6)
K01540
Bta09834
K02677
Bta14253
K04515
Bta06089
K04632
Bta14568
K05692
Bta13437
K05858
Bta12195
04972 Pancreatic secretion (6)
K01540
Bta09834
K02677
Bta14253
K04392
Bta11558, Bta04715
K04632
Bta14568
K05858
Bta12195
K14073
Bta11913
04976 Bile secretion (4)
K00699
Bta05951, Bta12269
K01540
Bta09834
K04632
Bta14568
K13885
Bta13153
04973 Carbohydrate digestion and absorption (2)
K01540
Bta09834
K05858
Bta12195
04974 Protein digestion and absorption (5)
K01540
Bta09834
K05849
Bta13074
K14209
Bta01716, Bta09730, Bta01723, Bta01896
K14210
Bta08427
K19720
Bta09601
04975 Fat digestion and absorption (2)
K13885
Bta13153
K14073
Bta11913
04979 Cholesterol metabolism (1)
K13885
Bta13153
04977 Vitamin digestion and absorption (3)
K13885
Bta13153
K14073
Bta11913
K14615
Bta13598
04978 Mineral absorption (2)
K01540
Bta09834
K05849
Bta13074
Excretory system
04962 Vasopressin-regulated water reabsorption (4)
K04632
Bta14568
K09048
Bta00981
K10418
Bta12705
K13504
Bta15587
04960 Aldosterone-regulated sodium reabsorption (3)
K01540
Bta09834
K02677
Bta14253
K06276
Bta07992
04961 Endocrine and other factor-regulated calcium reabsorption (5)
K01540
Bta09834
K02677
Bta14253
K04632
Bta14568
K05849
Bta13074
K05858
Bta12195
04964 Proximal tubule bicarbonate reclamation (2)
K01540
Bta09834
K01596
Bta09047
Nervous system
04724 Glutamatergic synapse (5)
K00910
Bta04210
K02677
Bta14253
K04534
Bta06234
K04632
Bta14568
K05858
Bta12195
04727 GABAergic synapse (3)
K01580
Bta09472
K02677
Bta14253
K04534
Bta06234
04725 Cholinergic synapse (5)
K02677
Bta14253
K04515
Bta06089
K04534
Bta06234
K05858
Bta12195
K09048
Bta00981
04728 Dopaminergic synapse (8)
K02677
Bta14253
K04439
Bta08332
K04515
Bta06089
K04534
Bta06234
K04632
Bta14568
K05858
Bta12195
K09048
Bta00981
K11583
Bta04026, Bta04025
04726 Serotonergic synapse (5)
K02677
Bta14253
K04157
Bta03110
K04534
Bta06234
K04632
Bta14568
K05858
Bta12195
04720 Long-term potentiation (3)
K02677
Bta14253
K04515
Bta06089
K05858
Bta12195
04730 Long-term depression (6)
K02677
Bta14253
K04346
Bta04484
K04534
Bta06234
K04578
Bta01738
K04632
Bta14568
K05858
Bta12195
04723 Retrograde endocannabinoid signaling (3)
K02677
Bta14253
K04534
Bta06234
K05858
Bta12195
04721 Synaptic vesicle cycle (3)
K13504
Bta15587
K15290
Bta04341
K15294
Bta14089
04722 Neurotrophin signaling pathway (4)
K04392
Bta11558, Bta04715
K04393
Bta15478, Bta04167
K04515
Bta06089
K06276
Bta07992
Sensory system
04745 Phototransduction - fly (5)
K00910
Bta04210
K02677
Bta14253
K04515
Bta06089
K05692
Bta13437
K05858
Bta12195
04740 Olfactory transduction (4)
K00910
Bta04210
K04439
Bta08332
K04515
Bta06089
K05849
Bta13074
04742 Taste transduction (2)
K04834
Bta08636
K05858
Bta12195
04750 Inflammatory mediator regulation of TRP channels (5)
K02677
Bta14253
K04157
Bta03110
K04515
Bta06089
K04632
Bta14568
K05858
Bta12195
Development and regeneration
04320 Dorso-ventral axis formation (2)
K02098
Bta14325
K02175
Bta00966
04360 Axon guidance (7)
K02677
Bta14253
K04392
Bta11558, Bta04715
K04393
Bta15478, Bta04167
K04515
Bta06089
K06093
Bta15565
K06276
Bta07992
K07525
Bta14587
04361 Axon regeneration (7)
K04346
Bta04484
K04392
Bta11558, Bta04715
K04534
Bta06234
K04632
Bta14568
K05858
Bta12195
K16336
Bta07388
K23489
Bta14112
04380 Osteoclast differentiation (2)
K04392
Bta11558, Bta04715
K04674
Bta04818
Aging
04211 Longevity regulating pathway (3)
K07359
Bta09151
K09048
Bta00981
K10141
Bta06196
04212 Longevity regulating pathway - worm (5)
K00507
Bta08933, Bta08932, Bta04098
K00799
Bta15447, Bta03177
K08035
Bta01299
K13356
Bta08630, Bta14222
K19765
Bta13853
04213 Longevity regulating pathway - multiple species (2)
K03283
Bta06076, Bta03000, Bta14532
K08035
Bta01299
Environmental adaptation
04710 Circadian rhythm (3)
K02633
Bta02880
K03362
Bta15240
K08960
Bta03841
04713 Circadian entrainment (6)
K02633
Bta02880
K02677
Bta14253
K04515
Bta06089
K04534
Bta06234
K04632
Bta14568
K05858
Bta12195
04711 Circadian rhythm - fly (2)
K02633
Bta02880
K08960
Bta03841
04714 Thermogenesis (3)
K04632
Bta14568
K05692
Bta13437
K09048
Bta00981
04626 Plant-pathogen interaction (1)
K01373
Bta04870, Bta06690, Bta05912, Bta02143, Bta09676, Bta06693, Bta11871, Bta20004
Human Diseases
Cancer: overview
05200 Pathways in cancer (13)
K00799
Bta15447, Bta03177
K02219
Bta05106
K02677
Bta14253
K04346
Bta04484
K04392
Bta11558, Bta04715
K04393
Bta15478, Bta04167
K04491
Bta08159
K04515
Bta06089
K04632
Bta14568
K04674
Bta04818
K04707
Bta10421
K05858
Bta12195
K23605
Bta14627
05202 Transcriptional misregulation in cancer (1)
K02633
Bta02880
05206 MicroRNAs in cancer (1)
K02677
Bta14253
05205 Proteoglycans in cancer (10)
K02677
Bta14253
K04392
Bta11558, Bta04715
K04393
Bta15478, Bta04167
K04515
Bta06089
K04707
Bta10421
K05692
Bta13437
K06276
Bta07992
K06497
Bta11284
K07830
Bta03159
K16336
Bta07388
05204 Chemical carcinogenesis (2)
K00699
Bta05951, Bta12269
K00799
Bta15447, Bta03177
05203 Viral carcinogenesis (6)
K04392
Bta11558, Bta04715
K04393
Bta15478, Bta04167
K05768
Bta11052
K06053
Bta03004
K09048
Bta00981
K15306
Bta10215
05231 Choline metabolism in cancer (5)
K02677
Bta14253
K04392
Bta11558, Bta04715
K06276
Bta07992
K08202
Bta13453
K14156
Bta15421
Cancer: specific types
05210 Colorectal cancer (4)
K04392
Bta11558, Bta04715
K04491
Bta08159
K04674
Bta04818
K23605
Bta14627
05212 Pancreatic cancer (4)
K04392
Bta11558, Bta04715
K04393
Bta15478, Bta04167
K04674
Bta04818
K23605
Bta14627
05225 Hepatocellular carcinoma (6)
K00799
Bta15447, Bta03177
K02677
Bta14253
K04491
Bta08159
K04674
Bta04818
K05692
Bta13437
K23605
Bta14627
05226 Gastric cancer (3)
K04491
Bta08159
K04674
Bta04818
K23605
Bta14627
05214 Glioma (2)
K02677
Bta14253
K04515
Bta06089
05216 Thyroid cancer (1)
K04491
Bta08159
05221 Acute myeloid leukemia (2)
K02633
Bta02880
K04491
Bta08159
05220 Chronic myeloid leukemia (3)
K04674
Bta04818
K04707
Bta10421
K23605
Bta14627
05217 Basal cell carcinoma (1)
K04491
Bta08159
05211 Renal cell carcinoma (2)
K04392
Bta11558, Bta04715
K04393
Bta15478, Bta04167
05215 Prostate cancer (3)
K04491
Bta08159
K06276
Bta07992
K09048
Bta00981
05213 Endometrial cancer (2)
K04491
Bta08159
K06276
Bta07992
05224 Breast cancer (1)
[truncated: 501 more rows]

## Sheet: 4e
KEGG annotation, KO, and score values of the 175 genes out of a total of 413 DEGs in viruliferous MED whiteflies versus non-viruliferous whiteflies.
Query	KO	Definition	Score	Second best
Bta01383 (255)	K06910	PEBP, TFS1; phosphatidylethanolamine-binding protein	118
Bta12211 (448)			17	K01768	1
Bta13882 (502)			56
Bta12812 (285)	K10250	ELOVL7; elongation of very long chain fatty acids protein 7 [EC:2.3.1.199]	82	K10249	38
Bta13409 (611)
Bta01664 (649)			58
Bta07462 (81)			5	K02416	1
Bta02582 (505)			108
Bta11629 (700)			95	K00115	38
Bta06764 (224)	K00286	proC; pyrroline-5-carboxylate reductase [EC:1.5.1.2]	128
Bta15734 (645)			158
Bta04439 (551)			166	K03927	79
Bta07355 (369)	K01444	AGA, aspG; N4-(beta-N-acetylglucosaminyl)-L-asparaginase [EC:3.5.1.26]	248	K13109	9
Bta11274 (129)			20	K00700	1
Bta06614 (424)	K01939	purA, ADSS; adenylosuccinate synthase [EC:6.3.4.4]	605
Bta15196 (231)	K06910	PEBP, TFS1; phosphatidylethanolamine-binding protein	116
Bta09613 (87)	K01365	CTSL; cathepsin L [EC:3.4.22.15]	15
Bta01377 (267)	K06910	PEBP, TFS1; phosphatidylethanolamine-binding protein	73
Bta09287 (792)	K09487	HSP90B, TRA1; heat shock protein 90kDa beta	741
Bta14574 (463)	K08193	SLC17A; MFS transporter, ACS family, solute carrier family 17 (sodium-dependent inorganic phosphate cotransporter), other	329
Bta01173 (90)			2	K00943	1
Bta07114 (362)	K01373	CTSF; cathepsin F [EC:3.4.22.41]	115
Bta02159 (54)
Bta06952 (125)			56
Bta06045 (521)	K14999	CYP6; cytochrome P450 family 6 [EC:1.14.-.-]	245
Bta11420 (355)	K01363	CTSB; cathepsin B [EC:3.4.22.1]	138
Bta01370 (420)	K06910	PEBP, TFS1; phosphatidylethanolamine-binding protein	16
Bta13967 (1592)			229	K14283	1
Bta09098 (353)			72	K01324	19
Bta14724 (206)			8	K01812	1
Bta07297 (291)			103
Bta10065 (227)	K06910	PEBP, TFS1; phosphatidylethanolamine-binding protein	83
Bta05204 (462)	K10477	BTBD1_2; BTB/POZ domain-containing protein 1/2	205
Bta14386 (475)			242
Bta06382 (513)	K07427	CYP4V; docosahexaenoic acid omega-hydroxylase [EC:1.14.14.79]	209	K15001	20
Bta03168 (258)			296
Bta14087 (91)			144
Bta10363 (370)	K01363	CTSB; cathepsin B [EC:3.4.22.1]	112
Bta10460 (187)			6	K16681	2
Bta15015 (202)			59
Bta10017 (556)			690
Bta01889 (286)			81	K03427	2
Bta11490 (494)	K05613	SLC1A2, EAAT2; solute carrier family 1 (glial high affinity glutamate transporter), member 2	346
Bta03791 (339)	K02528	ksgA; 16S rRNA (adenine1518-N6/adenine1519-N6)-dimethyltransferase [EC:2.1.1.182]	137
Bta11902 (370)			9	K19361	6
Bta08395 (400)	K23413	ANOS1, KAL1, WFDC19; anosmin-1	122
Bta01580 (187)			29	K01265	1
Bta13235 (530)			187	K02999	1
Bta13951 (452)			88	K21440	1
Bta13559 (160)			114
Bta01860 (397)	K08057	CALR; calreticulin	404
Bta10082 (97)			1	K07645	1
Bta01379 (617)			13	K06910	8
Bta09402 (430)	K01047	PLA2G, SPLA2; secretory phospholipase A2 [EC:3.1.1.4]	20
Bta02431 (1545)
Bta09143 (795)	K24427	SPON1; spondin-1	380
Bta01767 (567)			396
Bta12138 (204)	K06910	PEBP, TFS1; phosphatidylethanolamine-binding protein	81
Bta03952 (427)			114	K13877	1
Bta14980 (651)			160
Bta04913 (258)	K18484	MYF5; myogenic factor 5	71	K09064	5
Bta04758 (408)			55	K23677	1
Bta06909 (761)			54	K06461	1
Bta02546 (866)	K11140	ANPEP, CD13; aminopeptidase N [EC:3.4.11.2]	103
Bta07683 (69)			2	K01113	1
Bta03546 (261)	K01495	GCH1, folE; GTP cyclohydrolase IA [EC:3.5.4.16]	391
Bta07891 (205)	K06910	PEBP, TFS1; phosphatidylethanolamine-binding protein	74	K24333	1
Bta01727 (201)	K14209	SLC36A, PAT; solute carrier family 36 (proton-coupled amino acid transporter)	69
Bta10074 (229)	K06910	PEBP, TFS1; phosphatidylethanolamine-binding protein	145
Bta01425 (261)	K06910	PEBP, TFS1; phosphatidylethanolamine-binding protein	112
Bta05864 (209)			65	K00898	1
Bta15136 (664)			107
Bta12536 (800)			19	K23593	1
Bta09037 (1872)	K01183	E3.2.1.14; chitinase [EC:3.2.1.14]	447
Bta01453 (212)	K06910	PEBP, TFS1; phosphatidylethanolamine-binding protein	52
Bta09026 (1445)			373
Bta08257 (451)			170
Bta11214 (724)			120
Bta00415 (1402)			27	K06101	6
Bta01424 (267)	K06910	PEBP, TFS1; phosphatidylethanolamine-binding protein	56
Bta01358 (303)	K06910	PEBP, TFS1; phosphatidylethanolamine-binding protein	32	K17419	1
Bta05467 (464)			229
Bta13135 (280)	K06910	PEBP, TFS1; phosphatidylethanolamine-binding protein	34
Bta14890 (218)			79	K17925	1
Bta14748 (237)
Bta11224 (90)			54	K09805	3
Bta14121 (245)	K06910	PEBP, TFS1; phosphatidylethanolamine-binding protein	53	K24333	1
Bta10450 (182)	K06910	PEBP, TFS1; phosphatidylethanolamine-binding protein	67
Bta04695 (214)			9	K15164	1
Bta08590 (140)			19	K05807	1
Bta06820 (389)	K01867	WARS, trpS; tryptophanyl-tRNA synthetase [EC:6.1.1.2]	196
Bta06656 (75)			5	K01972	1
Bta01763 (327)	K00507	SCD, desC; stearoyl-CoA desaturase (Delta-9 desaturase) [EC:1.14.19.1]	216
Bta09086 (557)
Bta12189 (354)
Bta10911 (943)			228
Bta14741 (312)	K10408	DNAH; dynein heavy chain, axonemal	21
Bta12126 (194)	K06910	PEBP, TFS1; phosphatidylethanolamine-binding protein	109
Bta14107 (102)			14	K12183	1
Bta04337 (249)			3	K17493	1
Bta08567 (217)			74	K09774	1
Bta11093 (210)	K06910	PEBP, TFS1; phosphatidylethanolamine-binding protein	80
Bta04412 (178)			6	K01880	1
Bta08345 (306)			202	K19625	57
Bta06800 (859)			155
Bta04502 (232)	K09660	MPDU1; mannose-P-dolichol utilization defect 1	138
Bta03310 (256)			78
Bta06941 (110)			27	K21011	1
Bta15504 (233)			19	K23028	1
Bta02877 (92)			9	K00976	1
Bta12894 (530)			165
Bta04571 (588)	K01895	ACSS1_2, acs; acetyl-CoA synthetase [EC:6.2.1.1]	576
Bta10077 (176)	K06910	PEBP, TFS1; phosphatidylethanolamine-binding protein	12
Bta11216 (719)			118
Bta14400 (584)			85
Bta15566 (720)			258
Bta11225 (92)			1	K02337	1
Bta04116 (1199)			139	K01768	15
Bta00064 (509)	K14999	CYP6; cytochrome P450 family 6 [EC:1.14.-.-]	360
Bta14740 (335)	K10408	DNAH; dynein heavy chain, axonemal	18
Bta02049 (233)	K01053	gnl, RGN; gluconolactonase [EC:3.1.1.17]	24
Bta13954 (411)			199	K13675	1
Bta10545 (278)			14	K03006	1
Bta01665 (652)			56
Bta07706 (268)			5	K03630	1
Bta03883 (417)	K01363	CTSB; cathepsin B [EC:3.4.22.1]	53
Bta04017 (189)			27	K24825	3
Bta13896 (376)			19	K01587	1
Bta01008 (178)	K13280	SEC11, sipW; signal peptidase I [EC:3.4.21.89]	232
Bta01765 (279)	K10356	MYO1; myosin I	62
Bta02355 (156)
Bta11315 (353)	K18266	NDRG1; protein NDRG1	209
Bta12772 (436)	K06269	PPP1C; serine/threonine-protein phosphatase PP1 catalytic subunit [EC:3.1.3.16]	230
Bta12506 (91)
Bta03221 (1000)	K12311	MAN2B1, LAMAN; lysosomal alpha-mannosidase [EC:3.2.1.24]	684
Bta07937 (162)
Bta02995 (233)	K06910	PEBP, TFS1; phosphatidylethanolamine-binding protein	64
Bta15278 (601)	K10454	KLHL17; kelch-like protein 17 (actinfilin)	618
Bta11249 (199)			8	K17656	5
Bta01454 (234)	K06910	PEBP, TFS1; phosphatidylethanolamine-binding protein	67
Bta01375 (236)	K06910	PEBP, TFS1; phosphatidylethanolamine-binding protein	120
Bta03196 (74)			4	K24523	1
Bta01357 (229)	K06910	PEBP, TFS1; phosphatidylethanolamine-binding protein	19
Bta05739 (429)			43	K09584	1
Bta06049 (521)	K14999	CYP6; cytochrome P450 family 6 [EC:1.14.-.-]	171
Bta09599 (183)			15	K16817	4
Bta08651 (501)
Bta06960 (537)			420
Bta11101 (497)	K00699	UGT; glucuronosyltransferase [EC:2.4.1.17]	190
Bta10056 (295)			5	K07114	2
Bta01354 (238)	K06910	PEBP, TFS1; phosphatidylethanolamine-binding protein	77
Bta02113 (490)	K08056	PDIA3, GRP58; protein disulfide-isomerase A3 [EC:5.3.4.1]	478
Bta10974 (286)	K13249	SSR1; translocon-associated protein subunit alpha	316
Bta01754 (86)			8
Bta12753 (420)			39	K22719	1
Bta08284 (348)			59
Bta04921 (541)			31	K17582	1
Bta09045 (637)	K01360	PCSK2; proprotein convertase subtilisin/kexin type 2 [EC:3.4.21.94]	722
Bta05871 (413)			9	K07114	3
Bta00226 (547)			391
Bta05735 (272)			43	K02120	1
Bta01729 (481)			164
Bta01288 (514)	K07427	CYP4V; docosahexaenoic acid omega-hydroxylase [EC:1.14.14.79]	147	K15001	20
Bta12905 (300)			29	K03704	1
Bta01800 (621)	K14388	SLC5A8_12, SMCT; solute carrier family 5 (sodium-coupled monocarboxylate transporter), member 8/12	136	K14386	97
Bta11358 (602)	K01187	malZ; alpha-glucosidase [EC:3.2.1.20]	211
Bta06159 (203)	K02885	RP-L19e, RPL19; large subunit ribosomal protein L19e	216
Bta01725 (245)			75	K01482	1
Bta14581 (1005)	K05853	ATP2A; P-type Ca2+ transporter type 2A [EC:7.2.2.10]	1293
Bta01428 (204)	K06910	PEBP, TFS1; phosphatidylethanolamine-binding protein	115
Bta01362 (251)	K06910	PEBP, TFS1; phosphatidylethanolamine-binding protein	126
Bta01388 (625)	K16310	NIM1; serine/threonine-protein kinase NIM1 [EC:2.7.11.1]	80
Bta12983 (409)			166	K22658	1
Bta02875 (481)
Bta02723 (85)			11
Bta14509 (324)	K13915	LYZ; lysozyme C [EC:3.2.1.17]	15
Bta10332 (123)			10	K19626	1
Bta06521 (245)	K06910	PEBP, TFS1; phosphatidylethanolamine-binding protein	103
Bta12504 (172)	K06910	PEBP, TFS1; phosphatidylethanolamine-binding protein	39
Bta11628 (546)	K13356	FAR; alcohol-forming fatty acyl-CoA reductase [EC:1.2.1.84]	252
Bta13187 (219)	K06910	PEBP, TFS1; phosphatidylethanolamine-binding protein	107
Bta10823 (220)			14	K07466	2
Bta02630 (562)	K01176	AMY, amyA, malS; alpha-amylase [EC:3.2.1.1]	224
Bta14451 (651)			167	K02014	1
Bta07026 (727)			342
Bta15206 (232)	K06910	PEBP, TFS1; phosphatidylethanolamine-binding protein	72
Bta10836 (2173)			382
Bta04879 (678)	K14206	SLC15A1, PEPT1; solute carrier family 15 (oligopeptide transporter), member 1	353
Bta06696 (772)			200
Bta05761 (251)			46	K05397	4
Bta11360 (212)			63	K02341	1
Bta01011 (971)	K07817	PTPRN; receptor-type tyrosine-protein phosphatase N [EC:3.1.3.48]	567
Bta10547 (319)			11	K24831	1
Bta10083 (179)	K06910	PEBP, TFS1; phosphatidylethanolamine-binding protein	72	K24333	1
Bta03375 (321)			213	K08664	27
Bta12878 (166)			1	K13292	1
Bta08024 (170)			122
Bta09043 (713)			104
Bta06765 (186)			130	K20285	2
Bta02969 (706)			136
Bta06903 (356)	K01365	CTSL; cathepsin L [EC:3.4.22.15]	95	K01371	24
Bta14475 (1612)			67	K22909	5
Bta04246 (683)			115
Bta11544 (656)	K09490	HSPA5, BIP; endoplasmic reticulum chaperone BiP [EC:3.6.4.10]	769
Bta00008 (629)	K03283	HSPA1s; heat shock 70kDa protein 1/2/6/8	740
Bta04657 (500)	K10523	SPOP; speckle-type POZ protein	36
Bta09769 (930)			211
Bta10461 (242)			63	K13100	1
Bta11213 (737)			27	K03798	1
Bta07780 (1372)			210
Bta05765 (345)			227
Bta03203 (1132)			34	K04574	1
Bta13225 (218)			196
Bta07755 (1604)			1509
Bta12077 (529)	K00699	UGT; glucuronosyltransferase [EC:2.4.1.17]	216
Bta14365 (188)			29	K24825	3
Bta03882 (334)			1	K10897	1
Bta13815 (620)			26	K07611	1
Bta15063 (175)	K22556	MANF, ARMET; mesencephalic astrocyte-derived neurotrophic factor	103
Bta12301 (385)	K00940	ndk, NME; nucleoside-diphosphate kinase [EC:2.7.4.6]	270
Bta02040 (703)			223
Bta01336 (358)			182
Bta11977 (603)	K01187	malZ; alpha-glucosidase [EC:3.2.1.20]	87
Bta01640 (140)			2	K22063	2
Bta06936 (330)			190	K01324	30
Bta09705 (219)			8	K10380	3
Bta04736 (288)			8	K17633	1
Bta01663 (182)			22	K07124	1
Bta00776 (253)			4	K07497	1
Bta05714 (244)	K06910	PEBP, TFS1; phosphatidylethanolamine-binding protein	115
Bta03597 (348)	K10878	SPO11; meiotic recombination protein SPO11	215
Bta01126 (1838)			303
Bta03866 (507)	K10314	FBXO39; F-box protein 39	341
Bta14981 (152)			12	K18660	1
Bta01535 (1047)	K09228	KRAB; KRAB domain-containing zinc finger protein	249
Bta01433 (361)	K06910	PEBP, TFS1; phosphatidylethanolamine-binding protein	12
Bta03265 (329)			90	K20753	5
Bta01622 (635)			118
Bta14821 (401)	K01691	WIF1; WNT inhibitory factor 1	177
Bta00789 (426)
Bta01369 (290)	K06910	PEBP, TFS1; phosphatidylethanolamine-binding protein	18
Bta13134 (212)	K06910	PEBP, TFS1; phosphatidylethanolamine-binding protein	115
Bta03762 (91)			7	K05661	1
Bta10835 (1002)			15	K04120	3
Bta14960 (637)	K00029	E1.1.1.40, maeB; malate dehydrogenase (oxaloacetate-decarboxylating)(NADP+) [EC:1.1.1.40]	786
Bta01432 (245)	K06910	PEBP, TFS1; phosphatidylethanolamine-binding protein	59
Bta09097 (305)			77	K09640	7
Bta07490 (460)			446
Bta13140 (298)	K06910	PEBP, TFS1; phosphatidylethanolamine-binding protein	73
Bta13864 (117)
Bta13675 (519)	K13356	FAR; alcohol-forming fatty acyl-CoA reductase [EC:1.2.1.84]	400
Bta08022 (1080)	K19720	COL3A; collagen type III alpha	23
Bta00062 (404)	K01940	argG, ASS1; argininosuccinate synthase [EC:6.3.4.5]	654
Bta02010 (236)			113
Bta10073 (245)
Bta09184 (224)	K01934	MTHFS; 5-formyltetrahydrofolate cyclo-ligase [EC:6.3.3.2]	69
Bta10066 (251)	K06910	PEBP, TFS1; phosphatidylethanolamine-binding protein	120
Bta01566 (91)			42	K23958	0
Bta11185 (669)	K23471	SKAP2; src kinase-associated phosphoprotein 2	15
Bta13961 (241)			180
Bta00715 (209)	K06910	PEBP, TFS1; phosphatidylethanolamine-binding protein	115
Bta13206 (113)			13	K02483	2
Bta13769 (243)	K17623	PUDP, HDHD1; pseudouridine 5'-phosphatase [EC:3.1.3.96]	157
Bta01658 (335)			392
Bta00831 (245)			82	K16480	1
Bta13147 (66)			1	K11789	1
Bta01632 (654)			120	K09228	38
Bta04988 (297)			181
Bta14731 (166)			26	K03655	1
Bta01618 (476)			377
Bta12422 (278)	K06910	PEBP, TFS1; phosphatidylethanolamine-binding protein	71
Bta05981 (439)			235
Bta10829 (394)	K14410	ACP2; lysosomal acid phosphatase [EC:3.1.3.2]	127
Bta14718 (287)	K01363	CTSB; cathepsin B [EC:3.4.22.1]	66
Bta02847 (328)	K01016	SULT1E1, STE; estrone sulfotransferase [EC:2.8.2.4]	31	K01025	21
Bta04075 (1494)			140
Bta05672 (400)	K00507	SCD, desC; stearoyl-CoA desaturase (Delta-9 desaturase) [EC:1.14.19.1]	286
Bta08354 (826)			94	K24286	1
Bta07337 (1361)			39
Bta00791 (341)			56	K15442	1
Bta11985 (90)			44	K08064	1
Bta00770 (873)			172	K19720	1
Bta11744 (577)			292
Bta02137 (234)			11	K24522	1
Bta15154 (91)			6	K04604	1
Bta02583 (515)			28
Bta00031 (155)			12	K14819	1
Bta15123 (193)			17	K08372	1
Bta04091 (118)			5	K05233	3
Bta10727 (476)	K10956	SEC61A; protein transport protein SEC61 subunit alpha	646
Bta00213 (320)			148
Bta04674 (409)	K01620	ltaE; threonine aldolase [EC:4.1.2.48]	222
Bta02198 (101)			4	K09188	0
Bta07684 (410)			19	K14007	1
Bta11538 (100)			2	K02554	1
Bta12363 (333)	K10250	ELOVL7; elongation of very long chain fatty acids protein 7 [EC:2.3.1.199]	277
Bta02650 (443)			256
Bta12467 (210)	K06910	PEBP, TFS1; phosphatidylethanolamine-binding protein	56
Bta06593 (198)			32	K24023	2
Bta01045 (668)	K24634	SMYD4, ZMYND21; SET and MYND domain-containing protein 4 [EC:2.1.1.-]	421
Bta12524 (276)			24	K07117	1
Bta07720 (156)			104
Bta01448 (256)	K06910	PEBP, TFS1; phosphatidylethanolamine-binding protein	102
Bta12486 (199)	K05360	TXNDC12; protein-disulfide reductase (glutathione) [EC:1.8.4.2]	82
Bta02278 (434)			59
Bta15099 (214)			104
Bta06026 (263)	K06910	PEBP, TFS1; phosphatidylethanolamine-binding protein	65
Bta06169 (418)			62
Bta11419 (352)	K01363	CTSB; cathepsin B [EC:3.4.22.1]	136
Bta11215 (710)			30	K13525	2
Bta13136 (247)	K06910	PEBP, TFS1; phosphatidylethanolamine-binding protein	68
Bta00075 (2610)	K16743	ASPM, ASP; abnormal spindle-like microcephaly-associated protein	605
Bta01452 (198)	K06910	PEBP, TFS1; phosphatidylethanolamine-binding protein	27
Bta13455 (112)			2	K07413	1
Bta05463 (450)			241
Bta00734 (457)	K01128	SMPDL3; sphingomyelin phosphodiesterase acid-like 3 [EC:3.1.4.-]	310
Bta09019 (235)			30	K17854	1
Bta14447 (269)	K06910	PEBP, TFS1; phosphatidylethanolamine-binding protein	70
Bta02396 (752)	K00115	GLD; glucose 1-dehydrogenase (FAD, quinone) [EC:1.1.5.9]	228	K00108	58
Bta04878 (753)	K14206	SLC15A1, PEPT1; solute carrier family 15 (oligopeptide transporter), member 1	213
Bta03347 (136)			53
Bta07687 (141)			25
Bta00223 (221)	K00430	E1.11.1.7; peroxidase [EC:1.11.1.7]	248
Bta08039 (423)			284
Bta00960 (97)			36	K18730	1
Bta12493 (271)			178	K24498	1
Bta14689 (744)	K07151	STT3; dolichyl-diphosphooligosaccharide---protein glycosyltransferase [EC:2.4.99.18]	1050
Bta01344 (579)			8	K06910	2
Bta10774 (342)			116
Bta08880 (628)	K01273	DPEP; membrane dipeptidase [EC:3.4.13.19]	362
Bta15740 (672)			121
Bta11205 (366)	K01373	CTSF; cathepsin F [EC:3.4.22.41]	131
Bta01361 (308)	K06910	PEBP, TFS1; phosphatidylethanolamine-binding protein	105
Bta11898 (250)	K09586	ERP29; endoplasmic reticulum protein 29	167
Bta15738 (688)			127
Bta06674 (162)	K00280	LOXL2_3_4; lysyl oxidase-like protein 2/3/4 [EC:1.4.3.-]	55
Bta01801 (619)	K11536	SLC28A; pyrimidine nucleoside transport protein	345
Bta01356 (215)	K06910	PEBP, TFS1; phosphatidylethanolamine-binding protein	105
Bta04961 (184)			18	K01262	1
Bta01824 (383)	K14010	TRAM1; translocating chain-associated membrane protein 1	315
Bta15140 (450)			17	K07263	1
Bta08186 (310)			29
Bta11030 (262)			63	K03529	1
Bta10072 (846)
Bta14389 (236)			82	K13634	1
Bta01427 (208)	K06910	PEBP, TFS1; phosphatidylethanolamine-binding protein	119
Bta14123 (233)	K06910	PEBP, TFS1; phosphatidylethanolamine-binding protein	110	K24333	1
Bta00741 (284)	K23893	LHFPL; LHFPL tetraspan subfamily member protein	69
Bta13138 (313)	K06910	PEBP, TFS1; phosphatidylethanolamine-binding protein	37
Bta07787 (509)			257
Bta01594 (3636)			1218
Bta14094 (434)			18	K10396	1
Bta02028 (282)			495
Bta14671 (372)	K00699	UGT; glucuronosyltransferase [EC:2.4.1.17]	10	K24103	2
Bta01162 (621)			127
Bta01666 (1018)			12	K01148	1
Bta12505 (162)	K06910	PEBP, TFS1; phosphatidylethanolamine-binding protein	83
Bta03885 (379)	K01363	CTSB; cathepsin B [EC:3.4.22.1]	176
Bta03773 (188)			45	K02233	1
Bta13011 (694)			42	K21240	1
Bta01441 (110)
Bta08462 (448)			8	K15867	4
Bta07767 (562)
Bta08702 (847)	K16055	TPS; trehalose 6-phosphate synthase/phosphatase [EC:2.4.1.15 3.1.3.12]	760
Bta00607 (468)	K22544	SAMHD1; deoxynucleoside triphosphate triphosphohydrolase SAMHD1 [EC:3.1.5.-]	211
Bta15192 (277)	K06910	PEBP, TFS1; phosphatidylethanolamine-binding protein	109	K24333	2
Bta04438 (763)			128	K09270	1
Bta08951 (337)	K01363	CTSB; cathepsin B [EC:3.4.22.1]	214
Bta11487 (494)	K05613	SLC1A2, EAAT2; solute carrier family 1 (glial high affinity glutamate transporter), member 2	402
Bta13077 (128)	K03704	cspA; cold shock protein	23
Bta14499 (1720)	K20689	ARHGEF17; Rho guanine nucleotide exchange factor 17	529
Bta14900 (376)			308
Bta15207 (219)	K06910	PEBP, TFS1; phosphatidylethanolamine-binding protein	121
Bta13457 (114)			10	K11031	1
Bta10736 (434)			213
Bta01346 (243)	K06910	PEBP, TFS1; phosphatidylethanolamine-binding protein	101	K24333	1
Bta01355 (350)	K06910	PEBP, TFS1; phosphatidylethanolamine-binding protein	28
Bta01413 (444)	K01052	LIPA; lysosomal acid lipase/cholesteryl ester hydrolase [EC:3.1.1.13]	195
Bta04904 (88)			1
Bta00777 (673)			2	K05543	1
Bta00254 (1214)			250	K20276	1
Bta09897 (249)			18	K20245	2
Bta00441 (535)			131	K06068	51
Bta15277 (394)			272
Bta15339 (169)	K04571	SSR4; translocon-associated protein subunit delta	169
Bta09257 (309)			27	K20697	4
Bta12408 (212)	K06910	PEBP, TFS1; phosphatidylethanolamine-binding protein	29
Bta04925 (100)			2	K02003	1
Bta12221 (204)
Bta02612 (173)	K18050	PRKCE; novel protein kinase C epsilon type [EC:2.7.11.13]	21
Bta07301 (160)			46
Bta08689 (366)	K05643	ABCA3; ATP-binding cassette, subfamily A (ABC1), member 3	14
Bta04776 (345)	K01363	CTSB; cathepsin B [EC:3.4.22.1]	203
Bta05755 (287)			44	K01684	1
Bta04760 (140)			41	K01322	1
Bta05334 (196)			37	K15629	1
Bta05570 (383)	K12046	TNNT3; troponin T, fast skeletal muscle	363
Bta09931 (541)	K09100	SIM; single-minded	259
Bta12079 (546)	K14999	CYP6; cytochrome P450 family 6 [EC:1.14.-.-]	257
Bta04905 (161)			2	K16669	1
Bta10075 (311)	K06910	PEBP, TFS1; phosphatidylethanolamine-binding protein	109
Bta13216 (263)			131	K24455	7
Bta15195 (254)	K06910	PEBP, TFS1; phosphatidylethanolamine-binding protein	78
Bta01371 (281)	K06910	PEBP, TFS1; phosphatidylethanolamine-binding protein	104
Bta13204 (190)			106
Bta08059 (129)			6	K23203	6
Bta10239 (2624)			814
Bta01421 (680)			34	K14999	1
Bta10070 (230)	K06910	PEBP, TFS1; phosphatidylethanolamine-binding protein	137
Bta12285 (293)	K01363	CTSB; cathepsin B [EC:3.4.22.1]	166
Bta00821 (110)			198
Bta01434 (63)
Bta07222 (743)	K07868	RHOBTB1_2; Rho-related BTB domain-containing protein 1/2	679

## Sheet: 4f
Pathway reconstruction results from the 175 genes out of a total of 413 DEGs in viruliferous MED whiteflies versus non-viruliferous whiteflies.
Metabolism
Global and overview maps
01100 Metabolic pathways (24)
K00029
Bta14960
K00115
Bta02396
K00286
Bta06764
K00430
Bta00223
K00507
Bta01763, Bta05672
K00699
Bta11101, Bta12077, Bta14671
K00940
Bta12301
K01047
Bta09402
K01053
Bta02049
K01176
Bta02630
K01183
Bta09037
K01187
Bta11358, Bta11977
K01495
Bta03546
K01620
Bta04674
K01895
Bta04571
K01934
Bta09184
K01939
Bta06614
K01940
Bta00062
K05360
Bta12486
K07151
Bta14689
K10250
Bta12812, Bta12363
K11140
Bta02546
K14410
Bta10829
K16055
Bta08702
01110 Biosynthesis of secondary metabolites (14)
K00115
Bta02396
K00286
Bta06764
K00430
Bta00223
K00699
Bta11101, Bta12077, Bta14671
K00940
Bta12301
K01047
Bta09402
K01053
Bta02049
K01176
Bta02630
K01187
Bta11358, Bta11977
K01620
Bta04674
K01895
Bta04571
K01940
Bta00062
K10250
Bta12812, Bta12363
K16055
Bta08702
01120 Microbial metabolism in diverse environments (4)
K00029
Bta14960
K01053
Bta02049
K01620
Bta04674
K01895
Bta04571
01200 Carbon metabolism (3)
K00029
Bta14960
K01053
Bta02049
K01895
Bta04571
01212 Fatty acid metabolism (2)
K00507
Bta01763, Bta05672
K10250
Bta12812, Bta12363
01230 Biosynthesis of amino acids (3)
K00286
Bta06764
K01620
Bta04674
K01940
Bta00062
01240 Biosynthesis of cofactors (5)
K00699
Bta11101, Bta12077, Bta14671
K00940
Bta12301
K01053
Bta02049
K01495
Bta03546
K01939
Bta06614
01220 Degradation of aromatic compounds (1)
K01053
Bta02049
Carbohydrate metabolism
00010 Glycolysis / Gluconeogenesis (1)
K01895
Bta04571
00030 Pentose phosphate pathway (2)
K00115
Bta02396
K01053
Bta02049
00040 Pentose and glucuronate interconversions (1)
K00699
Bta11101, Bta12077, Bta14671
00052 Galactose metabolism (1)
K01187
Bta11358, Bta11977
00053 Ascorbate and aldarate metabolism (2)
K00699
Bta11101, Bta12077, Bta14671
K01053
Bta02049
00500 Starch and sucrose metabolism (3)
K01176
Bta02630
K01187
Bta11358, Bta11977
K16055
Bta08702
00520 Amino sugar and nucleotide sugar metabolism (1)
K01183
Bta09037
00620 Pyruvate metabolism (2)
K00029
Bta14960
K01895
Bta04571
00630 Glyoxylate and dicarboxylate metabolism (1)
K01895
Bta04571
00640 Propanoate metabolism (1)
K01895
Bta04571
Energy metabolism
00710 Carbon fixation in photosynthetic organisms (1)
K00029
Bta14960
00720 Carbon fixation pathways in prokaryotes (1)
K01895
Bta04571
00680 Methane metabolism (1)
K01895
Bta04571
Lipid metabolism
00062 Fatty acid elongation (1)
K10250
Bta12812, Bta12363
00073 Cutin, suberine and wax biosynthesis (1)
K13356
Bta11628, Bta13675
00100 Steroid biosynthesis (1)
K01052
Bta01413
00140 Steroid hormone biosynthesis (2)
K00699
Bta11101, Bta12077, Bta14671
K01016
Bta02847
00564 Glycerophospholipid metabolism (1)
K01047
Bta09402
00565 Ether lipid metabolism (1)
K01047
Bta09402
00590 Arachidonic acid metabolism (1)
K01047
Bta09402
00591 Linoleic acid metabolism (1)
K01047
Bta09402
00592 alpha-Linolenic acid metabolism (1)
K01047
Bta09402
01040 Biosynthesis of unsaturated fatty acids (2)
K00507
Bta01763, Bta05672
K10250
Bta12812, Bta12363
Nucleotide metabolism
00230 Purine metabolism (2)
K00940
Bta12301
K01939
Bta06614
00240 Pyrimidine metabolism (1)
K00940
Bta12301
Amino acid metabolism
00250 Alanine, aspartate and glutamate metabolism (2)
K01939
Bta06614
K01940
Bta00062
00260 Glycine, serine and threonine metabolism (1)
K01620
Bta04674
00220 Arginine biosynthesis (1)
K01940
Bta00062
00330 Arginine and proline metabolism (1)
K00286
Bta06764
Metabolism of other amino acids
00480 Glutathione metabolism (2)
K05360
Bta12486
K11140
Bta02546
Glycan biosynthesis and metabolism
00510 N-Glycan biosynthesis (1)
K07151
Bta14689
00513 Various types of N-glycan biosynthesis (1)
K07151
Bta14689
00511 Other glycan degradation (2)
K01444
Bta07355
K12311
Bta03221
Metabolism of cofactors and vitamins
00740 Riboflavin metabolism (1)
K14410
Bta10829
00790 Folate biosynthesis (1)
K01495
Bta03546
00670 One carbon pool by folate (1)
K01934
Bta09184
00830 Retinol metabolism (1)
K00699
Bta11101, Bta12077, Bta14671
00860 Porphyrin and chlorophyll metabolism (1)
K00699
Bta11101, Bta12077, Bta14671
Biosynthesis of other secondary metabolites
00940 Phenylpropanoid biosynthesis (1)
K00430
Bta00223
Xenobiotics biodegradation and metabolism
00930 Caprolactam degradation (1)
K01053
Bta02049
00980 Metabolism of xenobiotics by cytochrome P450 (1)
K00699
Bta11101, Bta12077, Bta14671
00982 Drug metabolism - cytochrome P450 (1)
K00699
Bta11101, Bta12077, Bta14671
00983 Drug metabolism - other enzymes (2)
K00699
Bta11101, Bta12077, Bta14671
K00940
Bta12301
Genetic Information Processing
Transcription
03040 Spliceosome (1)
K03283
Bta00008
Translation
03010 Ribosome (1)
K02885
Bta06159
00970 Aminoacyl-tRNA biosynthesis (1)
K01867
Bta06820
03015 mRNA surveillance pathway (1)
K06269
Bta12772
Folding, sorting and degradation
03060 Protein export (3)
K09490
Bta11544
K10956
Bta10727
K13280
Bta01008
04141 Protein processing in endoplasmic reticulum (11)
K03283
Bta00008
K04571
Bta15339
K07151
Bta14689
K08056
Bta02113
K08057
Bta01860
K09487
Bta09287
K09490
Bta11544
K09586
Bta11898
K10956
Bta10727
K13249
Bta10974
K14010
Bta01824
04120 Ubiquitin mediated proteolysis (1)
K07868
Bta07222
Environmental Information Processing
Membrane transport
02010 ABC transporters (1)
K05643
Bta08689
Signal transduction
04010 MAPK signaling pathway (1)
K03283
Bta00008
04016 MAPK signaling pathway - plant (1)
K00940
Bta12301
04014 Ras signaling pathway (1)
K01047
Bta09402
04310 Wnt signaling pathway (1)
K01691
Bta14821
04340 Hedgehog signaling pathway (1)
K10523
Bta04657
04341 Hedgehog signaling pathway - fly (1)
K10523
Bta04657
04390 Hippo signaling pathway (1)
K06269
Bta12772
04371 Apelin signaling pathway (1)
K18050
Bta02612
04020 Calcium signaling pathway (1)
K05853
Bta14581
04071 Sphingolipid signaling pathway (1)
K18050
Bta02612
04024 cAMP signaling pathway (2)
K05853
Bta14581
K06269
Bta12772
04022 cGMP-PKG signaling pathway (3)
K05853
Bta14581
K06269
Bta12772
K18050
Bta02612
04151 PI3K-Akt signaling pathway (1)
K09487
Bta09287
04152 AMPK signaling pathway (1)
K00507
Bta01763, Bta05672
Cellular Processes
Transport and catabolism
04144 Endocytosis (1)
K03283
Bta00008
04145 Phagosome (3)
K01365
Bta09613, Bta06903
K08057
Bta01860
K10956
Bta10727
04142 Lysosome (7)
K01052
Bta01413
K01363
Bta11420, Bta10363, Bta03883, Bta14718, Bta11419, Bta03885, Bta08951, Bta04776, Bta12285
K01365
Bta09613, Bta06903
K01373
Bta07114, Bta11205
K01444
Bta07355
K12311
Bta03221
K14410
Bta10829
04146 Peroxisome (1)
K13356
Bta11628, Bta13675
04140 Autophagy - animal (2)
K01363
Bta11420, Bta10363, Bta03883, Bta14718, Bta11419, Bta03885, Bta08951, Bta04776, Bta12285
K01365
Bta09613, Bta06903
04138 Autophagy - yeast (1)
K14209
Bta01727
Cell growth and death
04113 Meiosis - yeast (2)
K06269
Bta12772
K10878
Bta03597
04114 Oocyte meiosis (1)
K06269
Bta12772
04210 Apoptosis (3)
K01363
Bta11420, Bta10363, Bta03883, Bta14718, Bta11419, Bta03885, Bta08951, Bta04776, Bta12285
K01365
Bta09613, Bta06903
K01373
Bta07114, Bta11205
04218 Cellular senescence (1)
K06269
Bta12772
Cellular community - eukaryotes
04510 Focal adhesion (1)
K06269
Bta12772
04530 Tight junction (1)
K18050
Bta02612
04550 Signaling pathways regulating pluripotency of stem cells (1)
K18484
Bta04913
Cell motility
04810 Regulation of actin cytoskeleton (1)
K06269
Bta12772
Organismal Systems
Immune system
04640 Hematopoietic cell lineage (1)
K11140
Bta02546
04611 Platelet activation (2)
K06269
Bta12772
K19720
Bta08022
04621 NOD-like receptor signaling pathway (1)
K01363
Bta11420, Bta10363, Bta03883, Bta14718, Bta11419, Bta03885, Bta08951, Bta04776, Bta12285
04612 Antigen processing and presentation (6)
K01363
Bta11420, Bta10363, Bta03883, Bta14718, Bta11419, Bta03885, Bta08951, Bta04776, Bta12285
K01365
Bta09613, Bta06903
K03283
Bta00008
K08056
Bta02113
K08057
Bta01860
K09490
Bta11544
04657 IL-17 signaling pathway (1)
K09487
Bta09287
04666 Fc gamma R-mediated phagocytosis (1)
K18050
Bta02612
Endocrine system
04910 Insulin signaling pathway (1)
K06269
Bta12772
03320 PPAR signaling pathway (2)
K00029
Bta14960
K00507
Bta01763, Bta05672
04915 Estrogen signaling pathway (2)
K03283
Bta00008
K09487
Bta09287
04921 Oxytocin signaling pathway (1)
K06269
Bta12772
04926 Relaxin signaling pathway (1)
K19720
Bta08022
04918 Thyroid hormone synthesis (2)
K09487
Bta09287
K09490
Bta11544
04919 Thyroid hormone signaling pathway (1)
K05853
Bta14581
04924 Renin secretion (1)
K01363
Bta11420, Bta10363, Bta03883, Bta14718, Bta11419, Bta03885, Bta08951, Bta04776, Bta12285
04614 Renin-angiotensin system (1)
K11140
Bta02546
04925 Aldosterone synthesis and secretion (1)
K18050
Bta02612
Circulatory system
04260 Cardiac muscle contraction (1)
K05853
Bta14581
04261 Adrenergic signaling in cardiomyocytes (2)
K05853
Bta14581
K06269
Bta12772
04270 Vascular smooth muscle contraction (3)
K01047
Bta09402
K06269
Bta12772
K18050
Bta02612
Digestive system
04970 Salivary secretion (2)
K01176
Bta02630
K13915
Bta14509
04972 Pancreatic secretion (3)
K01047
Bta09402
K01176
Bta02630
K05853
Bta14581
04976 Bile secretion (1)
K00699
Bta11101, Bta12077, Bta14671
04973 Carbohydrate digestion and absorption (1)
K01176
Bta02630
04974 Protein digestion and absorption (3)
K14206
Bta04879, Bta04878
K14209
Bta01727
K19720
Bta08022
04975 Fat digestion and absorption (1)
K01047
Bta09402
04979 Cholesterol metabolism (1)
K01052
Bta01413
Nervous system
04724 Glutamatergic synapse (1)
K05613
Bta11490, Bta11487
04728 Dopaminergic synapse (1)
K06269
Bta12772
04720 Long-term potentiation (1)
K06269
Bta12772
04721 Synaptic vesicle cycle (1)
K05613
Bta11490, Bta11487
Sensory system
04750 Inflammatory mediator regulation of TRP channels (2)
K06269
Bta12772
K18050
Bta02612
Aging
04212 Longevity regulating pathway - worm (2)
K00507
Bta01763, Bta05672
K13356
Bta11628, Bta13675
04213 Longevity regulating pathway - multiple species (1)
K03283
Bta00008
Environmental adaptation
04626 Plant-pathogen interaction (2)
K01373
Bta07114, Bta11205
K09487
Bta09287
Human Diseases
Cancer: overview
05200 Pathways in cancer (1)
K09487
Bta09287
05206 MicroRNAs in cancer (1)
K18050
Bta02612
05205 Proteoglycans in cancer (2)
K01365
Bta09613, Bta06903
K06269
Bta12772
05204 Chemical carcinogenesis (1)
K00699
Bta11101, Bta12077, Bta14671
Cancer: specific types
05215 Prostate cancer (1)
K09487
Bta09287
Infectious disease: viral
05166 Human T-cell leukemia virus 1 infection (1)
K08057
Bta01860
05170 Human immunodeficiency virus 1 infection (3)
K08056
Bta02113
K08057
Bta01860
K22544
Bta00607
05171 Coronavirus disease - COVID-19 (1)
K02885
Bta06159
05162 Measles (1)
K03283
Bta00008
05168 Herpes simplex virus 1 infection (4)
K06269
Bta12772
K08056
Bta02113
K08057
Bta01860
K09228
Bta01535
05163 Human cytomegalovirus infection (2)
K08056
Bta02113
K08057
Bta01860
05169 Epstein-Barr virus infection (2)
K08056
Bta02113
K08057
Bta01860
Infectious disease: bacterial
05110 Vibrio cholerae infection (1)
K10956
Bta10727
05130 Pathogenic Escherichia coli infection (1)
K10356
Bta01765
05132 Salmonella infection (1)
K09487
Bta09287
05131 Shigellosis (1)
K18050
Bta02612
05135 Yersinia infection (1)
K23471
Bta11185
05134 Legionellosis (1)
K03283
Bta00008
Infectious disease: parasitic
05146 Amoebiasis (1)
K19720
Bta08022
05145 Toxoplasmosis (1)
K03283
Bta00008
05142 Chagas disease (1)
K08057
Bta01860
Immune disease
05323 Rheumatoid arthritis (1)
K01365
Bta09613, Bta06903
Neurodegenerative disease
05010 Alzheimer disease (1)
K05853
Bta14581
05012 Parkinson disease (1)
K09490
Bta11544
05014 Amyotrophic lateral sclerosis (3)
K05613
Bta11490, Bta11487
K09490
Bta11544
K10408
Bta14741, Bta14740
05016 Huntington disease (2)
K05613
Bta11490, Bta11487
K10408
Bta14741, Bta14740
05017 Spinocerebellar ataxia (1)
K05853
Bta14581
05020 Prion disease (2)
K03283
Bta00008
K09490
Bta11544
05022 Pathways of neurodegeneration - multiple diseases (3)
K05853
Bta14581
K09490
Bta11544
K10408
Bta14741, Bta14740
Substance dependence
05031 Amphetamine addiction (1)
K06269
Bta12772
05034 Alcoholism (1)
K06269
Bta12772
Cardiovascular disease
05417 Lipid and atherosclerosis (3)
K03283
Bta00008
K09487
Bta09287
K09490
Bta11544
05418 Fluid shear stress and atherosclerosis (3)
K01365
Bta09613, Bta06903
K01940
Bta00062
K09487
Bta09287
05410 Hypertrophic cardiomyopathy (1)
K05853
Bta14581
05412 Arrhythmogenic right ventricular cardiomyopathy (1)
K05853
Bta14581
05414 Dilated cardiomyopathy (1)
K05853
Bta14581
05415 Diabetic cardiomyopathy (3)
K05853
Bta14581
K06269
Bta12772
K19720
Bta08022
Endocrine and metabolic disease
04930 Type II diabetes mellitus (1)
K18050
Bta02612
04940 Type I diabetes mellitus (1)
K07817
Bta01011
04931 Insulin resistance (2)
K06269
Bta12772
K18050
Bta02612
04933 AGE-RAGE signaling pathway in diabetic complications (2)
K18050
Bta02612
K19720
Bta08022
